# Supplementary material for: Shade Tree Selection in Cocoa Agroforestry: Ghanaian Farmers' Preferences, Ecological Insight and Drivers of Local Ecological Knowledge
Source: Ecol Evol. 2025 Jun 30;15(7):e71685. doi: 10.1002/ece3.71685 (PMC12209332; doi:10.1002/ece3.71685)
Supplement: Supplementary file 3 — Appendix S3. [file ECE3-15-e71685-s002.xlsx]

## Sheet: Dataset
A. Socio-demographic characteristics	1. Respodent ID	2.Name of District	3.Name of community	4.Gender	5.Martial status	6.Origin	7.Religion	8.Education of respondent	9.Ethnicity	10.Household size	11.Years of residing in the community	12.Age of respondent	13.Number of adult members in the household (older than 18 years)	14.Number of Children in the household (younger than 18 years)	15.Number of years of farming cocoa	16.Membership of farmer-based organizations (mention the total number)	17.Mention all the farmer-based organization you belong to	B. Farm characteristics	18.Number of farmlands	19.Total size of farmlands	20.Nature of land ownership	21. Cocoa production stage	22.Average cocoa yield during the major season (bags)	23.average cocoa yield during the minor season (bags)	24.Number of times you benefited from extension services in 2022	25 Number of times you benefited from extension services in the past 5 years	C. Economic attributes	26.Main source of income	27.Other sources of income (mention all)	28. Did you obtain credit/loan for cocoa production this year?	29.Number of times you obtained credit/loan for cocoa farming over the past 5 years	30.Income per month from cocoa farming	31.Income per month from all other sources (off-farm income)	D. Farmers’ perception of shade trees and priority ecosystem services	32.Sources of information about shade trees	32.Sources of information about shade trees/Social media	32.Sources of information about shade trees/Extension education	32.Sources of information about shade trees/Co-farmers	32.Sources of information about shade trees/Community groups (associations)	32.Sources of information about shade trees/Religious groups (church, mosques, etc)	32.Sources of information about shade trees/Parents	32.Sources of information about shade trees/Herbalists	33. Priority ecosystem services of shade trees	i. Conserves soil moisture	ii. Reduces erosion	iii. Reduces nutrient leaching	iv. Supress weed growth	v. Prolongs the life of cocoa plantations	vi. Provides food and fruits
	R1	Sunyani West	Nsuatre	Female	Single	Migrant	Christian	Tertiary	Akan	5	12	30	3	2	10	2			8		Family land	old	15	10	1	1		Cocoa	Snail	No	0	350	200		Co-farmers	0	0	1	0	0	0	0		4	4	4	4	4	3
	R2	Sunyani West	Nsuatre	Male	Married	Native	Christian	SHS/SSCE/O/A level	Bono	11	60	60	9	2	33	9	Nkoro		2	10	Owner	old	11	4	3	15		Cocoa	Maize, cassava	No	0	1000	200		Extension education	0	1	0	0	0	0	0		5	5	4	5	5	4
	R3	Sunyani West	Nsuatre	Female	Widowed	Native	Christian	SHS/SSCE/O/A level	Bono	11	85	85	6	4	15		Cocoa corporative association		2		Owner	young	2	1	2	2		Cocoa farm	None	No	0	163	0		Extension education	0	1	0	0	0	0	0		5	5	5	5	5	4
	R4	Sunyani West	Nsuatre	Male	Married	Native	Christian	Tertiary	Bono	12	34	56	7	5	22	0			2	15	Owner	matured	31	7	0	0		Government work	Cocoa, other farm crops	No	0	2600	2500		Parents	0	0	0	0	0	1	0		5	5	5	5	5	4
	R5	Sunyani West	Nsuatre	Male	Married	Native	Christian	SHS/SSCE/O/A level	Bono	14	74	74	8	6	25	9	Nkoro		3	5	Family land	matured	5	1	4	20		Cocoa	Plantain, Cocoyam, cassava	No	0	250	50		Extension education	0	1	0	0	0	0	0		4	5	4	5	4	4
	R6	Sunyani West	Nsuatre	Female	Married	Native	Christian	SHS/SSCE/O/A level	Bono	6	44	56	4	2	18	8	Nkoroo group		1	2	Owner	matured	2	1	5	6		Maize farming	Cocoa	No	0	200	150		Extension education	0	1	0	0	0	0	0		5	5	4	5	5	4
	R7	Sunyani West	Nsoatre	Male	Married	Migrant	Christian	SHS/SSCE/O/A level	Akan	6	30	65	4	2	18	8	Nkoro society		1	2	Owner	matured	9	2	15	6		Maize farming	Cocoa farming	No	0	208	5000		Community groups (associations)	0	0	0	1	0	0	0		5	4	5	5	5	4
	R8	Sunyani West	Nsuatre	Male	Married	Native	Christian	SHS/SSCE/O/A level	Bono	6	55	55	4	2	10	1	Cocoa cooperative association		2		Owner	young	7	3	3	6		Cocoa farm	None	No	0	1000			Extension education	0	1	0	0	0	0	0		5	5	5	4	4	4
	R9	Sunyani West	Nsuatre	Female	Widowed	Native	Christian	SHS/SSCE/O/A level	Bono	10	65	65	3	7	15	9	Cocoa corporative society		1		Owner	young	2	1	2	5		Cocoa farm	None	No	0		0		Extension education	0	1	0	0	0	0	0		5	5	5	5	5	4
	R10	Sunyani West	Nsuatre	Male	Married	Native	Christian	SHS/SSCE/O/A level	Bono	4	50	54	3	1	16	10	Nkran ketewa cocoa cooperative		2	60	Owner	matured	17	7	3	5		Cocoa	Nill	No	0	1600	0		Community groups (associations)	0	0	0	1	0	0	0		4	5	4	5	4	4
	R11	Sunyani West	Nsuatre	Male	Married	Native	Christian	SHS/SSCE/O/A level	Bono	9	62	62	6	3	15	9	Cocoa corporation		2		Owner	young	7	3	3	10		Cocoa farming	Sells car parts	No	0	660	400		Parents Extension education	0	1	0	0	0	1	0		5	5	5	5	5	4
	R12	Sunyani West	Nsuotre	Male	Married	Native	Christian	SHS/SSCE/O/A level	Bono	10	35	40	5	5	20	9	Cocoa cooperative association		3		Owner	matured	10	5	3	10		Cocoa farm	Entrepreneur	No	0	1000	50		Extension education	0	1	0	0	0	0	0		4	5	4	5	4	4
	R13	Sunyani West	Nsuatre	Male	Married	Migrant	Christian	SHS/SSCE/O/A level	Ashanti	6	30	50	4	2	10	5	Nkranketewa cocoa corporation		1		Owner	young	4	2	3	5		Cocoa farm	None	No	0	400	0		Extension education Co-farmers Community groups (associations)	0	1	1	1	0	0	0		5	5	5	5	5	4
	R14	Sunyani West	Nsoatre	Male	Married	Migrant	Islamic	SHS/SSCE/O/A level	Akan	5	56	56	3	2	22	4	Nkranketoa		2	3	Owner	matured	16	5	3	3		Cocoa farming	Maize farming	No	0	2500	166		Extension education	0	1	0	0	0	0	0		4	4	4	4	4	4
	R15	Sunyani West	Nsoatre	Female	Widowed	Native	Christian	JHS	Akan	3	35	60	2	1	14	4			2	5	Owner	young	5	2	4	2		Cocoa farming	Cashew farming	Yes	2	210	320		Parents	0	0	0	0	0	1	0		3	4	4	4	4	4
	R16	Sunyani West	Nsoatre	Male	Married	Native	Others	None	Bono	8	62	62	5	3	35	9	Nkoro		2	15	Owner	old	16	5	3	14		Cocoa	Cassava, plantains	No	0	1400	200		Extension education	0	1	0	0	0	0	0		5	5	5	5	4	4
	R17	Sunyani West	Nsuatre	Male	Married	Native	Christian	SHS/SSCE/O/A level	Bono	8	75	75	5	3	30	4	Nkran ketewa, cocoa corporations		3		Family land	matured	10	5	3	9		Cocoa farming	None	No	0	1000	0		Parents Extension education Co-farmers Community groups (associations)	0	1	1	1	0	1	0		5	5	5	5	5	4
	R18	Sunyani West	Nsuatre	Male	Single	Native	Christian	SHS/SSCE/O/A level	Bono	8	65	65	6	2	30	4	Nkranketewa, cocoa corporations		2		Family land	young	10	5	3	9		Cocoa farm	Cassava and plantain	No	0	1000	400		Parents Extension education Co-farmers Community groups (associations)	0	1	1	1	0	1	0		5	5	5	5	5	4
	R19	Sunyani West	Nsuotre	Female	Married	Native	Christian	None	Bono	12	70	70	8	4	40	4	Cocoa cooperative association		2	6	Owner	old	12	6	3	6		Cocoa farm	None	No	0	1200	0		Extension education	0	1	0	0	0	0	0		4	5	4	4	4	4
	R20	Sunyani West	Nsuatre	Male	Married	Native	Christian	SHS/SSCE/O/A level	Bono	10	70	70	10	0	45	4	Cocoa corporation		3	6	Family land	old	10	5	3	10		Cocoa farms	None	No	0	1000	0		Extension education Co-farmers	0	1	1	0	0	0	0		5	5	5	5	5	5
	R21	Sunyani West	Nsuatre	Female	Married	Native	Christian	JHS	Bono	5	60	60	5	0	30	4	nkoro		1	3	Owner	matured	7	3	3	15		Cocoa farming	Plantain and cocoyam	No	0	660	300		Co-farmers	0	0	1	0	0	0	0		5	5	5	5	5	5
	R22	Sunyani West	Nsuatre	Male	Married	Migrant	Christian	SHS/SSCE/O/A level	Asante	5	20	43	3	2	18	4	Nkoro , Nkranketiwa		1	4	Owner	matured	15	8	8	32		Cocoa	Cassava,maize , cocoa buyer	No	0	1000	200		Extension education	0	1	0	0	0	0	0		5	5	4	5	5	4
	R23	Sunyani West	Nsoatre	Male	Married	Native	Christian	JHS	Bono	12	52	60	6	6	45	4	Nkoro, MoFA		3	10	Family land	old	10	3	3	15		Cocoa farm	Plantains, cocoyam	No	0	866	250		Extension education	0	1	0	0	0	0	0		4	4	4	5	4	4
	R24	Sunyani West	Nsuatre	Female	Married	Native	Christian	JHS	Bono	8	30	35	5	3	5	4	Nkoro		2	8	Family land	young	0	0	1	2		Plantain, Cassava	Null	No	0	0	100		Co-farmers	0	0	1	0	0	0	0		5	4	4	4	4	4
	R25	Sunyani West	Nsuatre	Male	Married	Native	Christian	SHS/SSCE/O/A level	Bono	8	72	72	6	2	35	4	Cocoa corporation, mofa		2	6	Owner	old	12	4	3	10		Cocoa farm	Palm tree	No	0	1066	300		Co-farmers	0	0	1	0	0	0	0		5	5	5	5	5	4
	R26	Sunyani West	Nsoatre	Male	Married	Native	Christian	SHS/SSCE/O/A level	Bono	6	49	79	6	0	37	4			3	30	Owner	old	60	10	0	0		Cocoa	Cashew	No	0	3000	1600		Co-farmers	0	0	1	0	0	0	0		4	5	4	4	4	4
	R27	Sunyani West	Nsuatre	Male	Married	Native	Christian	SHS/SSCE/O/A level	Bono	7	65	65	7	0	30	4	Nkranketwa		2	5	Owner	matured	15	6	3	9		Cocoa	Mushroom	No	0		100		Extension education Co-farmers Community groups (associations)	0	1	1	1	0	0	0		5	5	5	5	5	5
	R28	Sunyani West	Nsuatre	Male	Married	Native	Christian	Primary	Bono	8	45	45	7	1	15	3	Nkoroo, nipa hi mmoa, odonaeye cooperative group		3	8	Family land	young	20	10	3	12		Cocoa	Farming of palm, livestock, maize	No	0	2000	1000		Parents	0	0	0	0	0	1	0		4	4	4	5	5	4
	R29	Sunyani West	Nsuatre	Male	Married	Native	Christian	SHS/SSCE/O/A level	Bono	8	60	60	8	0	8	4	Titon		1	2	Owner	young	3	1	0	0		Cocoa	Nill	No	0	100	0		Co-farmers	0	0	1	0	0	0	0		5	5	5	4	5	4
	R30	Sunyani West	Nsuatre	Male	Married	Native	Islamic	Primary	Bono	11	45	48	5	6	20	4	Nkraketiwa,		1	9	Owner	matured	10	3	3	15		Cocoa	Tomatoes farming	No	0	866	600		Extension education	0	1	0	0	0	0	0		5	4	4	5	4	4
	R31	Sunyani West	Nsuatre	Female	Divorced	Native	Christian	SHS/SSCE/O/A level	Bono	6	55	55	4	2	35	3	Titom, cooperative, nkoroo		2	2	Owner	old	15	5	3	8		Cocoa	Cashew, maize farming	No	0	800	500		Extension education	0	1	0	0	0	0	0		4	4	4	4	5	3
	R32	Sunyani West	Nsuotre	Male	Married	Native	Christian	SHS/SSCE/O/A level	Bono	7	56	56	5	2	15	4	Spraying gang		1		Owner	young	5	2	5	2		Cashew farming	Maize farming	No	0	400	1000		Extension education	0	1	0	0	0	0	0		5	5	4	3	5	3
	R33	Sunyani West	Nsoatre	Male	Married	Native	Christian	SHS/SSCE/O/A level	Akan	7	56	56	5	2	1	4	Noro , cooperative		1	3	Owner	young	4	2	5	3		Cashew	Maize	No	0	400	700		Extension education	0	1	0	0	0	0	0		5	4	4	3	5	3
	R34	Sunyani West	Nsuatre	Female	Married	Native	Christian	SHS/SSCE/O/A level	Bono	13	60	67	5	8	3	4	Cooperative		1	4	Owner	young	0	0	0	0		Cashew	Maize, cassava	No	0	0	300		Co-farmers	0	0	1	0	0	0	0		5	4	3	4	4	4
	R35	Sunyani West	Nsuatre	Male	Widowed	Native	Christian	SHS/SSCE/O/A level	Bono	9	50	63	6	3	30	4	NKORO		1	2	Owner	matured	4	1	2	8		Cocoa	Maize farming	No	0	600	1000		Extension education	0	1	0	0	0	0	0		4	4	4	4	4	4
	R36	Sunyani West	Nsoatre	Male	Divorced	Migrant	Christian	JHS	Akan	4	10	46	3	1	6	4	Mofa, Nkranketiwa		1	5	Owner	young	5	2	2	5		Cocoa farming	Rice and maize	Yes	2	2800	450		Co-farmers	0	0	1	0	0	0	0		4	4	4	3	5	4
	R37	Sunyani West	Nsuatre	Male	Married	Native	Christian	JHS	Bono	7	37	37	5	2	11	4	Cocoa corporation		1		Owner	young	5	3	1	5		Cocoa	Cassava, maize, plantain	No	0	533	50		Parents Extension education Co-farmers	0	1	1	0	0	1	0		5	5	5	5	5	3
	R38	Sunyani West	Nsoatre	Male	Married	Native	Christian	JHS	Bono	7	37	37	5	2	11	4	Cocoa coopération		1	4	Owner	young	6	3	1	5		Cocoa	Cassava, maize, plantains, cocoyam	No	0	600	50		Parents Extension education Co-farmers	0	1	1	0	0	1	0		5	5	4	5	5	3
	R39	Sunyani West	Nsoatre	Male	Married	Native	Christian	SHS/SSCE/O/A level	Akan	6	34	51	4	2	8	4	Nkranketiwa		2	6	Owner	young	5	3	2	6		Cocoa farming	Maize	No	0	533	220		Extension education	0	1	0	0	0	0	0		4	5	4	3	3	4
	R40	Sunyani West	Nsuatre	Male	Married	Native	Christian	None	Bono	15	85	85	10	5	60	4	Quantaso		2	16	Owner	very old	20	5	0	0		Cocoa	Cashew	No	20	8	500		Co-farmers	0	0	1	0	0	0	0		5	5	5	5	5	4
	R41	Sunyani West	Nsuotre	Male	Married	Native	Christian	SHS/SSCE/O/A level	Bono	7	45	48	4	3	20	4	Cocoa cooperative association		1	3	Owner	matured	11	5	4	8		Cocoa farm	None	No	0	1060	0		Extension education	0	1	0	0	0	0	0		4	4	4	4	4	3
	R42	Sunyani West	Nsuatre	Male	Married	Native	Christian	SHS/SSCE/O/A level	Bono	7	53	53	6	1	6	2	Cooperative group, titom		1	15	Family land	young	0	0	2	10		Other farming maize, cassava	Maize and cassava farming	No	0	0	200		Parents	0	0	0	0	0	1	0		4	4	4	4	4	4
	R43	Sunyani West	Nsoatre	Male	Married	Native	Christian	SHS/SSCE/O/A level	Bono	8	70	70	6	2	20	4	Cocoa coopératives		1	6	Owner	matured	11	4	3	11		Cocoa farm	None	No	0	30	0		Extension education	0	1	0	0	0	0	0		5	5	5	5	5	4
	R44	Sunyani West	Nsuatre (Adamstown)	Male	Married	Native	Christian	SHS/SSCE/O/A level	Bono	8	70	70	6	2	20	4	Cocoa corporative		1	6	Owner	matured	10	5	3	11		Cocoa farm	None	Yes	0	1000	0		Extension education	0	1	0	0	0	0	0		5	5	5	5	5	5
	R45	Sunyani West	Nsuotre	Female	Divorced	Native	Christian	SHS/SSCE/O/A level	Bono	6	65	65	3	3	40	4	Nkranketewa		3	6	Owner	old	13	6	3	10		Cocoa farming	Maize farming	No	0	1260	600		Extension education	0	1	0	0	0	0	0		4	4	4	4	5	4
	R46	Sunyani West	Nsuatre (Adamstown)	Male	Married	Native	Christian	Tertiary	Bono	15	52	52	5	10	13	4	Cocoa corporation		3	10	Owner	young	4	2	1	3		Teaching	Teaching and maid farming	Yes	2	333	700		Extension education Co-farmers	0	1	1	0	0	0	0		5	5	5	5	5	5
	R47	Sunyani West	Nsuatre	Male	Married	Native	Christian	SHS/SSCE/O/A level	Bono	10	54	54	7	3	30	4	Nkowro		3	10	Owner	matured	7	3	4	11		Cocoa farms	None	No	0	666	0		Extension education Co-farmers	0	1	1	0	0	0	0		5	4	5	5	5	3
	R48	Sunyani West	Nsuotre	Male	Married	Native	Islamic	SHS/SSCE/O/A level	Northerner	7	20	43	3	4	20	4	Nkranketewa cooperative		3	8	Family land	matured	20	8	3	10		Cocoa farming	Cassava farming	No	0	1860	500		Extension education	0	1	0	0	0	0	0		4	3	4	4	4	3
	R49	Sunyani West	Nsuatre	Male	Married	Migrant	Others	None	Akan	9	27	52	5	4	27	4	Nkranketewa		1	4	Family land	matured	15	5	3	11		Poultry farm	Cocoa farm	No	0	1333	2250		Parents Extension education Co-farmers	0	1	1	0	0	1	0		5	5	5	5	5	5
	R50	Sunyani West	Nsuatre	Female	Married	Native	Christian	SHS/SSCE/O/A level	Bono	9	57	57	7	2	25	4	Nkranketewa		2	5	Owner	matured	6	3	3	11		Trading	Cocoa	No	0	600	800		Parents Extension education Co-farmers	0	1	1	0	0	1	0		5	5	5	5	3	4
	R51	Sunyani West	Nsuatre	Male	Married	Native	Christian	JHS	Bono	7	52	52	4	3	30	4	Nkowro		1	8	Owner	matured	22	10	3	15		Cocoa	None	No	0	2133	0		Parents Extension education Co-farmers Community groups (associations)	0	1	1	1	0	1	0		5	5	5	5	5	5
	R52	Sunyani West	Nsuatre (twumasi kurom)	Male	Married	Native	Christian	JHS	Bono	8	67	67	5	4	30	4	Nkowro		2	10	Owner	matured	27	11	3	11		Cocoa	Palm trees	No	0	2533	300		Extension education Co-farmers Community groups (associations)	0	1	1	1	0	0	0		5	5	5	5	4	3
	R53	Sunyani West	Nsuatre	Male	Divorced	Migrant	Christian	Tertiary	Akan	5	30	50	3	2	15	0	Nill		2	3	Family land	young	10	4	2	6		Cocoa	Painting	No	0	900	500		Extension education	0	1	0	0	0	0	0		4	5	4	5	4	4
	R54	Sunyani West	Nsoatre	Male	Married	Migrant	Christian	SHS/SSCE/O/A level	Akan	5	30	45	3	2	25	4	Nkoworo cocoa cooperative		3		Owner	matured	11	6	2	6		Cocoa farming	Cashew, maize farming	No	0	1130	1000		Extension education	0	1	0	0	0	0	0		4	4	4	4	4	3
	R55	Sunyani West	Nsoatre	Male	Married	Migrant	Islamic	JHS	Northerner	6		63	5	1	54	4			2		Owner	very old	11	7	3	6		Cocoa farming	Cashew	No	0	12	620		Extension education	0	1	0	0	0	0	0		4	3	4	4	4	3
	R56	Sunyani West	Nsuatre	Female	Married	Migrant	Christian	SHS/SSCE/O/A level	Akan	4	15	35	2	2	10	0			1	2	Owner	young	7	2	0	1		Government	Teacher	No	0	600	1200		Extension education	0	1	0	0	0	0	0		4	4	4	4	4	4
	R57	Sunyani West	Nsuatre	Male	Single	Migrant	Christian	SHS/SSCE/O/A level	Ewe	2	10	34	1	1	7	0	Nill		1	2	Rented land	young	0	0	0	0		Trade	Trading, electrical works	No	0	0	900		Extension education	0	1	0	0	0	0	0		4	4	4	5	4	4
	R58	Sunyani West	Twumasikrom	Female	Married	Native	Christian	JHS	Bono	7	62	62	5	2	9	4	Nkowro		1	1	Owner	young	2	1	3	6		Trading	Cocoa	No	0	200	400		Parents Extension education Co-farmers	0	1	1	0	0	1	0		5	5	5	5	5	5
	R59	Sunyani West	Twumasikrom	Male	Married	Native	Christian	JHS	Bono	8	61	61	5	3	9	4	Nkowro		1	1	Family land	young	4	2	3	8		Poultry	Cocoa	No	0	400	700		Parents Extension education Co-farmers	0	1	1	0	0	1	0		5	5	5	5	5	5
	R60	Sunyani West	Nkranketewa	Male	Married	Native	Christian	SHS/SSCE/O/A level	Bono	3	15	36	2	1	14	0			1	2	Owner	young	7	3	0	1		Cocoa	Trade	No	0	600	550		Extension education	0	1	0	0	0	0	0		4	4	4	4	4	4
	R61	Sunyani West	Twumasikrom	Female	Widowed	Migrant	Islamic	JHS	Northerner	5	50	50	3	2	6	4			1	4	Owner	young	0	0	3	5			Sugarcane farming	No	0	0	130		Extension education	0	1	0	0	0	0	0		4	4	4	3	3	3
	R62	Sunyani West	Twumasikrom	Male	Married	Native	Christian	SHS/SSCE/O/A level	Bono	10	55	55	6	4	10	4	Nkranketewa		1	2	Family land	young	4	2	3	9		Cashew	Cocoa	No	0	400	600		Parents Extension education Co-farmers	0	1	1	0	0	1	0		5	5	5	4	4	4
	R63	Sunyani West	Nsuotre (Twumasikrom)	Male	Married	Native	Christian	SHS/SSCE/O/A level	Bono	4	53	53	3	1	10	4	Nkoworo		2		Owner	young	10	4	4	10		Teaching	Cocoa farming	No	0	930	1300		Extension education	0	1	0	0	0	0	0		4	4	4	4	4	3
	R64	Sunyani West	Koduakrom	Female	Married	Native	Christian	SHS/SSCE/O/A level	Bono	5	50	69	5	0	9	4	Nrankitewa,mofa		2	6	Family land	young	5	1	3	1		Cocoa	Cashew	No	0	300	0		Co-farmers	0	0	1	0	0	0	0		5	4	4	4	5	4
	R65	Sunyani West	Twumasikrom	Male	Married	Native	Christian	SHS/SSCE/O/A level	Bono	8	55	55	6	2	1	4	Nkowro		1	2	Family land	young	3	2	2	5		Cocoa	Goat rearing	Yes	2	333	500		Parents Extension education Co-farmers	0	1	1	0	0	1	0		5	5	5	5	5	5
	R66	Sunyani West	Adamstown	Male	Single	Native	Christian	JHS	Bono	5	40	45	3	2	10	4	Amponsah Haruna		1	1	Family land	young	3	2	2	8		Cocoa	None	No	0	333	0		Parents Extension education Co-farmers	0	1	1	0	0	1	0		5	5	5	5	3	5
	R67	Sunyani West	Koduakrom	Female	Married	Native	Christian	JHS	Bono	6	47	47	3	3	15	4	Cocoa cooperative association		2		Family land	young	6	2	3	8		Cocoa farming	Maize farming	No	0	530	300		Extension education	0	1	0	0	0	0	0		4	4	4	4	4	3
	R68	Sunyani West	Addai Boreso	Male	Single	Migrant	Christian	Tertiary	Akan	4	15	48	3	1	5	4			1	3	Share cropping	very old	6	2	2	6		Maize, rice and cashew	Cocoa farming	Yes	2	533	1100		Extension education Social media	1	1	0	0	0	0	0		4	3	3	3	3	4
	R69	Sunyani West	Koduakrom	Female	Married	Native	Christian	Primary	Bono	5	50	50	4	1	8	4	Nkranketewa		1	1	Owner	young	3	1	1	4		Cocoa	None	No	0	266	0		Extension education Co-farmers Community groups (associations)	0	1	1	1	0	0	0		5	5	5	5	5	4
	R70	Sunyani West	Addai Boreso	Male	Divorced	Native	Islamic	JHS	Asante	3	38	52	2	1	7	4	Cooperative		3	5	Owner	young	4	1	2	0		Cocoa	Cashew	No	0	100	900		Extension education	0	1	0	0	0	0	0		5	4	4	5	5	4
	R71	Sunyani West	Koduakurom	Male	Married	Native	Christian	SHS/SSCE/O/A level	Bono	10	65	65	7	3	35	4	Mofa		3	9	Owner	old	10	5	5	20		Cocoa	None	No	0	1000	0		Extension education Co-farmers	0	1	1	0	0	0	0		5	5	5	5	5	5
	R72	Sunyani West		Female	Widowed	Native	Christian	Primary	Bono	10	64	64	5	5	35	4			2		Owner	old	10	6	3	6		Cocoa farming	Cassava farming	No	0	1060	500		Extension education	0	1	0	0	0	0	0		4	4	3	3	4	3
	R73		Twumasikrom	Male	Married	Migrant	Others	SHS/SSCE/O/A level	Fante	6	21	39	2	4	8	4	Cocoa co-operative		1	4	Share cropping	young	3	1	2	0		Cashew	Cocoa	No	0	150	800		Community groups (associations)	0	0	0	1	0	0	0		4	4	5	4	5	4
	R74	Sunyani West	Nkranketiwa	Male	Married	Native	Christian	SHS/SSCE/O/A level	Bono	12	50	70	7	5	9	4	Nkoworo		3	16	Owner	young	12	3	2	0		Cocoa	Palm nut	No	1	450	200		Community groups (associations)	0	0	0	1	0	0	0		5	4	4	5	5	4
	R75	Sunyani West	Addai Boreso	Male	Married	Native	Islamic	SHS/SSCE/O/A level	Bono	11	50	61	7	4	9	4	Cocoa cooperative		1	6	Owner	young	8	2	3	0		Cocoa	None	No	0	350	0		Community groups (associations)	0	0	0	1	0	0	0		5	4	5	4	4	5
	R76	Sunyani West	Koduakurom	Male	Married	Native	Christian	SHS/SSCE/O/A level	Bono	15	50	50	5	7	17	4	Nkowro		2	5	Family land	matured	5	2	3	15		Cocoa	None	No	0	466	0		Parents Extension education Co-farmers	0	1	1	0	0	1	0		5	5	5	5	5	5
	R77	Sunyani West	Nkoworo	Female	Married	Native	Christian	None	Bono	3	40	73	3	0	40	4	Nokoworo		1	10	Family land	old	11	4	5	20		Cocoa	None	Yes	3	700	0		Extension education Co-farmers Community groups (associations)	0	1	1	1	0	0	0		5	5	4	4	5	4
	R78	Sunyani West	Twumasikrom	Female	Married	Native	Christian	JHS	Akan	6	42	57	4	2	15	4			1	7	Owner	young	7	3	6	8		Cocoa farming	Rice, millet, cashew, maize	Yes	3	666	1000		Parents	0	0	0	0	0	1	0		4	4	3	4	4	3
	R79	Sunyani West	Koduakurom	Female	Married	Native	Christian	JHS	Bono	12	80	80	12	0	55	4	Mofa		2	8	Owner	very old	10	5	3	25		Cocoa	None	No	0	1000	0		Parents Extension education Co-farmers Community groups (associations)	0	1	1	1	0	1	0		5	5	5	5	5	5
	R80	Sunyani West	Nkoworo	Male	Married	Migrant	Others	JHS	Fante	1	5	25	1	0	3	4			1	2	Share cropping	young	0	0	0	0		Maize,yam	None	No	0	0	500		Co-farmers	0	0	1	0	0	0	0		5	4	4	5	5	4
	R81	Sunyani West	Adamstown	Female	Widowed	Native	Christian	JHS	Bono	8	52	52	6	2	10	4	Nkowro		1	1	Owner	young	2	1	2	8		Cashew	Cocoa	No	0	200	500		Extension education Co-farmers Community groups (associations)	0	1	1	1	0	0	0		5	5	5	5	5	5
	R82	Sunyani West	Dwumasikrom	Female	Married	Native	Christian	SHS/SSCE/O/A level	Bono	7	40	57	5	2	23	4	Nkoworo, Nkranketiwa		2	5	Owner	matured	8	3	3	0		Cocoa	Cashew maize	No	2	733	220		Extension education Co-farmers Community groups (associations)	0	1	1	1	0	0	0		5	5	5	4	5	5
	R83	Sunyani West	Nkranketewa	Female	Single	Native	Christian	SHS/SSCE/O/A level	Bono	2	20	32	1	1	6				1	2	Owner	young	0	0	0	0		Maize farming	Maize, cashew farming	No	0	0	500		Co-farmers	0	0	1	0	0	0	0		4	4	4	5	4	4
	R84	Sunyani West	Nkranketewa	Male	Married	Migrant	Christian	SHS/SSCE/O/A level	Akan	4	12	40	3	1	9	0			1	2	Family land	young	3	1	1	2		Trade	Farming of maize	No	0	300	600		Community groups (associations)	0	0	0	1	0	0	0		4	4	4	4	4	4
	R85	Sunyani West	Nsoatre (Twumasikrom)	Male	Married	Native	Christian	Tertiary	Bono	5	40	40	3	2	25	4	Nkranketewa cocoa cooperative and cocoa cooperative association		2	5	Owner	matured	14	6	3	8		Teaching	Cocoa farming	No	0	1330	1500		Extension education	0	1	0	0	0	0	0		4	4	4	4	4	3
	R86	Sunyani West	Nkranketewa	Female		Native	Christian	SHS/SSCE/O/A level	Bono	6	28	45	3	3	15	0			1	2	Owner	young	7	3	0	0		Cocia	Trading, maize and cashew farming	No	0	600	500		Parents	0	0	0	0	0	1	0		4	4	4	5	4	4
	R87	Sunyani West	Koduakrom	Male	Divorced	Migrant	Christian	JHS	Asante	6	15	51	4	2	8	4	Cocoa cooperative, Nkranketiwa		2	7	Owner	young	11	4	2	0		Cocoa	Cassava	No	0	1000	150		Extension education Co-farmers Community groups (associations)	0	1	1	1	0	0	0		5	5	5	4	5	5
	R88	Sunyani West	Koduakrom	Female	Married	Native	Christian	SHS/SSCE/O/A level	Bono	6	37	37	3	3	15	4	Cocoa cooperative association		1	2	Owner	young	6	2	2	6		Cocoa farming	None	No	0	530	0		Extension education	0	1	0	0	0	0	0		4	4	4	4	4	3
	R89	Sunyani West	Nsuatre	Male	Divorced	Native	Others	SHS/SSCE/O/A level	Bono	3	30	38	1	2	18	0			1	2	Owner	matured	8	2	0	0		Cocoa	0	No	0	600	0		Community groups (associations)	0	0	0	1	0	0	0		4	4	4	4	4	4
	R90	Sunyani West	Nkranketewa	Male	Married	Native	Christian	SHS/SSCE/O/A level	Bono	8	30	50	6	2	20	0			2	2	Owner	matured	8	2	1	3		Cocoa	0	No	0	700	0		Community groups (associations)	0	0	0	1	0	0	0		4	4	4	4	4	4
	R91	Sunyani West	Koduakrom	Female	Married	Native	Christian	Primary	Bono	7	67	67	3	4	40	4	Cocoa co-operative		2	9	Owner	old	13	4	3	14		Cocoa farm	Plantain	No	0	1133	70		Parents Extension education Co-farmers	0	1	1	0	0	1	0		5	5	5	5	4	4
	R92	Sunyani West	Koduakrom	Male	Married	Native	Christian	JHS	Bono	6	45	45	3	3	10	4	Nkoroworo		1	6	Family land	very old	4	1	3	12		Cassava, maize	Cocoa	No	0	333	450		Extension education Co-farmers	0	1	1	0	0	0	0		5	5	5	5	5	3
	R93	Sunyani West	Nkranketiwa	Male	Married	Native	Others	None	Bono	5	30	39	2	3	9	4	Twumasikrom		1	7	Family land	matured	8	2	3	12		Cocoa	Maize, cocoyam,	No	0	666	300		Extension education Co-farmers	0	1	1	0	0	0	0		5	5	4	5	5	4
	R94	Sunyani West	Addai Boreso	Male	Married	Native	Christian	Tertiary	Bono	9	44	44	4	5	8	4	Nkranketiwa, cocoa co-operative		1	3	Owner	young	3	1	3	9		Trading	Cocoa	No	0	266	2000		Extension education	0	1	0	0	0	0	0		5	4	5	5	4	3
	R95	Sunyani West	Nsoatre	Male	Married	Native	Christian	JHS	Bono	7	55	55	4	3	19	4	Nkoroworo		1	4	Owner	matured	6	2	3	11		Cocoa	Trading	No	0	533	1500		Extension education	0	1	0	0	0	0	0		5	4	5	5	4	4
	R96	Sunyani West	Twumasikrom	Female	Married	Native	Christian	JHS	Bono	6	30	43	2	4	30	4	Nkoroworo, MoFA		2	12	Family land	old	16	4	3	15		Cocoa	Plantain, cassava	No	0	1333	300		Parents Extension education Co-farmers	0	1	1	0	0	1	0		5	5	4	5	4	3
	R97	Sunyani West	Nkranketiwa	Female	Married	Migrant	Christian	JHS	Bono	12	80	80	8	4	60	4	Nkoroworo, MoFA,		2	13	Owner	old	12	4	3	14		Cocoa	Null	No	0	1066	0		Parents Extension education	0	1	0	0	0	1	0		5	5	4	5	4	4
	R98	Sunyani West	Twumasikrom	Male	Married	Native	Christian	SHS/SSCE/O/A level	Bono	12	72	72	8	4	5	4	Nkowro		3	6	Owner	old	6	2	3	9		Cocoa	None	No	0	533	0		Extension education Co-farmers Community groups (associations)	0	1	1	1	0	0	0		5	5	5	5	5	5
	R99	Sunyani West	Koduakrom	Male	Married	Native	Christian	None	Bono	10	95	95	6	4	48	4	Nkranketewa, Nkoworo, Cocoa cooperative association		5	10	Owner	very old	30	10	4	10		Cocoa farming	None	No	0	2660	0		Extension education	0	1	0	0	0	0	0		4	4	4	4	4	3
	R100	Sunyani West	Nkran ketewa	Female	Married	Native	Christian	SHS/SSCE/O/A level	Bono	2	20	33	2	0	8	0	Nill		1	2	Owner	young	3	1	0	0		Government work	Cocoa	No	0	300	1500		Parents	0	0	0	0	0	1	0		4	4	4	4	4	4
	R101	Sunyani West	Twumasikrom	Female	Married	Native	Christian	SHS/SSCE/O/A level	Bono	7	40	40	4	3	25	4	Cocoa cooperative association		2	4	Owner	matured	8	4	3	9		Cocoa farming	None	No	0	800	0		Extension education	0	1	0	0	0	0	0		4	4	4	4	4	3
	R102	Sunyani West	Adamstown	Female	Married	Native	Christian	JHS	Bono	8	65	65	6	2	30	4	Nkranketewa		3	5	Owner	matured	12	4	3	16		Cocoa	Cashew	No	0	1066	600		Extension education Co-farmers Community groups (associations)	0	1	1	1	0	0	0		5	5	5	5	5	5
	R103	Sunyani West	Nkranketiwa	Female	Married	Native	Christian	SHS/SSCE/O/A level	Bono	5	24	35	3	2	18	4			2	4	Owner	matured	12	4	0	0		Cocoa	None	No	0	1100	0		Parents Co-farmers	0	0	1	0	0	1	0		5	4	5	5	5	4
	R104	Sunyani West	Koduakrom	Female	Single	Native	Christian	SHS/SSCE/O/A level	Bono	3	30	30	2	1	22	4	Nkoworo cocoa cooperative		1	2	Owner	matured	6	2	2	6		Cocoa farming	Cassava farming	No	0	530	200		Extension education	0	1	0	0	0	0	0		4	4	4	4	4	4
	R105	Sunyani West	Koduakurom	Female	Married	Native	Christian	JHS	Bono	8	51	51	6	2	20	4	Nkowro		1	2	Family land	old	7	3	3	10		Cocoa	None	No	0	666	0		Parents Extension education Co-farmers	0	1	1	0	0	1	0		5	5	5	5	5	5
	R106	Sunyani West	Koduakrom	Male	Married	Native	Christian	JHS	Bono	10	55	55	8	2	27	4	Cocoa corporation		1	2	Owner	matured	7	2	2	10		Cocoa	None	No	0	600	0		Extension education Co-farmers Community groups (associations)	0	1	1	1	0	0	0		5	5	5	5	5	5
	R107	Sunyani West	Addai Boreso	Female	Married	Migrant	Christian	JHS	Bono	5	28	48	4	1	20	4	MoFA		1	5	Owner	matured	8	3	2	13		Cocoa	Maize, cocoyam	No	0	733	150		Extension education	0	1	0	0	0	0	0		5	4	5	5	5	5
	R108	Sunyani West	Twumasikurom	Male	Married	Native	Christian	JHS	Bono	12	70	70	8	4	40	4	Nkranketewa		2	6	Owner	old	10	6	3	16		Cocoa	None	No	0	1066	0		Extension education Co-farmers Community groups (associations)	0	1	1	1	0	0	0		5	5	5	5	5	4
	R109	Sunyani West	Twumasikrom	Male	Married	Migrant	Islamic	JHS	Dagaaba	2	11	48	1	2	13	4	Nkoworo, Nkranketiwa, cocoa cooperative		1	5	Share cropping	young	10	4	5	22		Cocoa	Cattle	No	0	700	500		Extension education Co-farmers Community groups (associations)	0	1	1	1	0	0	0		5	4	5	4	5	4
	R110	Sunyani West	Nkoworo	Female	Married	Migrant	Islamic	Primary	Dagaaba	7	25	49	3	4	18	4	Nkoworo, Nkranketiwa,		2	8	Share cropping	matured	14	5	9	35		Cocoa	Beans ,yam	No	0	1100	3500		Parents Extension education Co-farmers Community groups (associations)	0	1	1	1	0	1	0		5	4	4	5	4	4
	R111	Sunyani West	Nkranketiwa	Female	Married	Native	Christian	None	Bono	8	42	54	7	1	22	4	Nkoworo, Mofa		4	13	Family land	matured	15	6	5	25		Cocoa	Maize,cassava,yam	Yes	3	1400	270		Extension education Co-farmers Community groups (associations)	0	1	1	1	0	0	0		5	5	5	5	4	5
	R112	Sunyani West	Nkranketiwa	Male	Married	Native	Christian	SHS/SSCE/O/A level	Bono	4	16	43	2	2	17	4	Nkranketiwa, Nkoworo, cocoa cooperative		2	5	Owner	matured	13	2	8	35		Cocoa	Cashew	No	0	1000	900		Extension education Co-farmers Community groups (associations)	0	1	1	1	0	0	0		5	4	5	4	5	4
	R113	Sunyani West	Koduakurom	Male	Married	Native	Christian	None	Bono	15	85	85	9	6	50	4	Nkowro, nkranketewa, mofa		2	8	Family land	very old	20	8	3	12		Cocoa	None	No	0	1930	0		Parents Extension education Co-farmers Community groups (associations)	0	1	1	1	0	1	0		5	5	5	5	5	5
	R114	Sunyani West	Nkowro	Male	Single	Native	Christian	JHS	Bono	6	48	48	4	2	20	4	Nkowro		1	2	Family land	very old	8	2	2	10		Cocoa	Trades in eggs	No	0	660	300		Parents Extension education Co-farmers Community groups (associations)	0	1	1	1	0	1	0		5	5	5	5	5	5
	R115	Sunyani West	Twumasikrom	Male	Married	Migrant	Islamic	SHS/SSCE/O/A level	Northerner	7	19	61	6	1	26	4	Okoro, Nkranketewa		2	6	Owner	matured	11	5	4	7		Cocoa farming	Maize, cassava	Yes	2	1066	340		Extension education	0	1	0	0	0	0	0		4	3	4	3	4	4
	R116	Sunyani West	Nkranketwa	Male	Married	Migrant	Islamic	JHS	Northerner	5	25	55	3	2	25	4	Nkoworo		1	2	Owner	very old	8	2	3	12		Cocoa	None	No	0	660	0		Extension education Co-farmers Community groups (associations)	0	1	1	1	0	0	0		5	5	5	5	5	5
	R117	Sunyani West	Adamstown	Male	Married	Native	Christian	SHS/SSCE/O/A level	Bono	9	55	55	6	3	10	4	Nkowro		1	1	Owner	young	4	1	3	12		Cashew	Cocoa	No	0	333	700		Extension education Co-farmers Community groups (associations)	0	1	1	1	0	0	0		5	5	5	5	5	5
	R118	Sunyani West	Nkoworo	Male	Married	Native	Christian	SHS/SSCE/O/A level	Bono	4	28	51	3	1	20	4	Mofa , nkoworo		2	6	Owner	matured	11	3	8	41		Cocoa	Cashew buyer	No	0	1000	1500		Extension education Co-farmers	0	1	1	0	0	0	0		5	5	5	4	5	4
	R119	Sunyani West	Nkoworo	Male	Married	Native	Christian	SHS/SSCE/O/A level	Akan	4	26	51	2	2	29	4	Nkoworo, Nkranketewa			4	Owner	matured	9	2	2	4		Cocoa farming	None	No		733	0		Parents Extension education	0	1	0	0	0	1	0		4	3	4	3	4	4
	R120	Sunyani West	Twumasikrom	Male	Married	Migrant	Islamic	JHS	Northerner	8	34	62	6	2	34	4	Twumasikrom		2	9	Owner	old	19	6	4	9		Cocoa farming	Maize, cassava	Yes	2	1666	1248		Extension education	0	1	0	0	0	0	0		4	3	4	3	4	4
	R121	Sunyani West	Nkranketewaa	Female	Married	Native	Christian	JHS	Akan	5	28	54	3	2	17	4	Twumasikrom		1	3	Owner	matured	7	2	1	3		Coconut farming	None	No	0	600	0		Parents	0	0	0	0	0	1	0		4	4	4	4	4	4
	R122	Sunyani West	Koduakrom	Male	Divorced	Migrant	Christian	SHS/SSCE/O/A level	Fante	7	23	43	2	5	21	4	Cocoa co-operative, Mofa		1	6	Owner	matured	23	5	5	15		Cocoa	None	No	2	1600	0		Extension education Co-farmers	0	1	1	0	0	0	0		5	5	4	5	5	4
	R123	Sunyani West	Twumasikrom	Male	Married	Native	Christian	JHS	Bono	6	55	55	4	2	22	4	Nkowro		1	2	Owner	matured	5	2	3	12		Cocoa	None	No	0	466	0		Extension education Co-farmers Community groups (associations)	0	1	1	1	0	0	0		5	5	5	5	5	5
	R124	Sunyani West	Koduakurom	Male	Married	Native	Christian	SHS/SSCE/O/A level	Bono	12	68	68	9	3	23	4	Nkowro, mofa		2	6	Owner	matured	15	3	3	15		Cocoa	None	No	0	1200	0		Extension education Co-farmers Community groups (associations)	0	1	1	1	0	0	0		5	5	5	5	4	4
	R125	Sunyani West	Koduakurom	Female	Married	Native	Christian	JHS	Bono	12	70	70	10	2	35	4	Nkranketewa		2	6	Owner	very old	16	4	3	12		Cocoa	Plantain and cassava	No	0	1333	600		Extension education Co-farmers Community groups (associations)	0	1	1	1	0	0	0		5	5	5	5	5	4
	R126	Sunyani West	Duabonkwan	Male	Married	Native	Christian	SHS/SSCE/O/A level	Bono	3	45	66	2	1	30	4	Mofa, cocoa cooperative		2	6	Family land	matured	26	5	5	25		Cocoa	Maize	No	2	1700	400		Extension education Co-farmers	0	1	1	0	0	0	0		5	4	4	4	5	4
	R127	Sunyani West	Twumasikrom	Female	Married	Migrant	Christian	SHS/SSCE/O/A level	Fante	4	25	38	3	1	8	4	Cocoa cooperative, Mofa		1	2	Owner	young	7	2	5	23		Cocoa	Cashew	No	3	600	500		Extension education Co-farmers	0	1	1	0	0	0	0		5	4	5	4	5	4
	R128	Sunyani West	Twumasikurom	Male	Married	Native	Christian	SHS/SSCE/O/A level	Bono	10	52	52	10	0	25	4	Nkranketewa, Nkowro		3	10	Family land	very old	15	5	3	15		Cocoa	None	Yes	0	1333	0		Parents Extension education Co-farmers Community groups (associations)	0	1	1	1	0	1	0		5	5	5	5	5	4
	R129	Sunyani West	Twumasikrom	Male	Widowed	Native	Christian	None	Bono	1	20	54	1	0	15	4	Mofa, cooperative, nkrankitiwa, nkoworo		1	7	Owner	young	21	7	4	15		Cocoa	Cashew	No	8	1600	500		Extension education Co-farmers	0	1	1	0	0	0	0		5	4	4	3	4	4
	R130	Sunyani West	Twumasikurom	Male	Married	Native	Christian	Tertiary	Bono	7	45	45	6	1	15	4	Nkowro		1	3	Owner	very old	3	1	3	10		Teaching	Cocoa farm	No	0	333	1000		Parents Extension education Co-farmers Community groups (associations) Social media	1	1	1	1	0	1	0		5	5	5	5	5	5
	R131	Sunyani West	Nkoworo	Female	Married	Native	Christian	SHS/SSCE/O/A level	Bono	5	46	53	4	1	26	4	Nkoworo, cocoa cooperative		3	2	Owner	matured	8	2	5	15		Cocoa	Cassava, plantain	Yes	0	550	150		Extension education Co-farmers	0	1	1	0	0	0	0		5	5	5	4	5	4
	R132	Sunyani West	Nkran ketewa	Male	Married	Native	Christian	None	Bono	5	40	45	4	1	35	4	Nkranketi was, cocoa cooperative		3	6	Owner	old	24	10	3	15		Cocoa	0	No	0	2200	0		Parents	0	0	0	0	0	1	0		4	4	4	4	4	4
	R133	Sunyani West	Twumasikrom	Female	Married	Native	Christian	JHS	Akan	5	26	54	4	1	27	4			1	3	Owner	matured	6	2	1	3		Cocoa farming	None	No	0	533	0		Parents	0	0	0	0	0	1	0		4	4	3	4	4	3
	R134	Sunyani West	Nkranketewa	Female	Widowed	Native	Christian	JHS	Bono	6	40	56	6	0	35	4	MOFA, NKOROO, NKRANKETEWA		4	15	Family land	old	35	20	4	18		Cocoa	0	No	0	3500	0		Parents	0	0	0	0	0	1	0		4	4	4	4	4	4
	R135	Sunyani West	Addai Boreso	Male	Single	Migrant	Christian	JHS	Akan	4	17	38	2	2	16	4	Nkoworo		1	2	Owner	matured	3	1	1	2		Cocoa farming	0	No	0	260	0		Parents	0	0	0	0	0	1	0		4	3	3	4	4	4
	R136	Sunyani West	Nkowro	Male	Married	Migrant	Christian	Tertiary	Akuapem	5	10	38	3	2	6	4			2	3	Owner	young	2	0	2	4		Teaching	Cocoa	No	0	200	1500		Extension education	0	1	0	0	0	0	0			4	4	4	4	4
	R137	Sunyani West	Koduakrom	Male	Married	Native	Christian	Primary	Bono	4	61	61	2	2	43	4	Nkoroworo		1	6	Owner	old	7	3	2	9		Cocoa	Plantain	No	0	666	50		Parents Extension education Co-farmers	0	1	1	0	0	1	0		5	5	5	4	4	4
	R138	Sunyani West	Nkoworo	Male	Widowed	Migrant	Others	None	Asante	5	46	52	4	1	46	4	MoFA		2	7	Owner	very old	8	3	2	14		Cocoa farm	Cocoyam, cassava	No	0	733	500		Parents Extension education Co-farmers	0	1	1	0	0	1	0		5	5	5	4	4	4
	R139	Sunyani West	Nkoworo	Male	Married	Migrant	Christian	SHS/SSCE/O/A level	Akan	3	26	63	3	0	29	4	MoFA, Nkoworo		3	13	Owner	matured	40	10	3	15		Cocoa	Null	No	0	3000	0		Parents Extension education Co-farmers	0	1	1	0	0	1	0		3	5	5	4	4	4
	R140	Sunyani West	Nkoworo	Male	Single	Migrant	Christian	JHS	Asante	2	20	31	2	0	20	4	Nkoworo		1	4	Owner	matured	8	2	3	12		Cocoa	Maize	No	0	666	250		Extension education Co-farmers	0	1	1	0	0	0	0		5	5	5	4	5	4
	R141	Sunyani West	Twumasikrom	Male	Married	Native	Christian	Primary	Bono	6	30	30	3	3	15	4	Cocoa co-operative		1	3	Owner	young	6	2	3	12		Cocoa	Plantain, cassava	No	0	533	230		Extension education Co-farmers	0	1	1	0	0	0	0		5	5	4	5	5	4
	R142	Sunyani West	Twumasikrom	Male	Married	Native	Christian	JHS	Bono	9	60	60	6	3	30	4	Nkowro		2	6	Owner	matured	9	3	3	15		Cocoa	None	No	0	800	0		Extension education Co-farmers Community groups (associations)	0	1	1	1	0	0	0		5	5	5	5	5	5
	R143	Sunyani West	Adamstown	Male	Married	Native	Christian	SHS/SSCE/O/A level	Bono	7	55	55	5	2	20	4	Cocoa corporation		2	6	Owner	matured	7	2	3	22		Cocoa	None	No	0	600	0		Extension education Co-farmers Community groups (associations)	0	1	1	1	0	0	0		5	5	5	5	5	5
	R144	Sunyani West	Nkranketewa	Male	Married	Migrant	Christian	Primary	Akan	3	23	43	2	1	23	4	MoFA, Nkoworo		1	5	Rented land	matured	7	2	3	13		Cocoa	Tomatoes, plantain	No	0	600	300		Extension education Co-farmers	0	1	1	0	0	0	0		4	5	5	4	4	4
	R145	Sunyani West	Nkowro	Female	Married	Native	Christian	None	Bono	15	80	80	10	5	50	4	Nkorowo, mofa, cocoa corporations		3	12	Family land	very old	40	15	3	20		Cocoa	None	No	0	3660	0		Parents Extension education Co-farmers Community groups (associations)	0	1	1	1	0	1	0		4	3	3	4	4	4
	R146	Sunyani West	Koduakrom	Female	Married	Native	Christian	SHS/SSCE/O/A level	Bono	9	69	69	5	4	35	4	Cocoa cooperative association		2	3	Owner	old	8	4	4	10		Cocoa farming	None	No	0	800	0		Extension education	0	1	0	0	0	0	0		4	4	4	4	4	3
	R147	Sunyani West	koduakurom	Female	Married	Native	Christian	SHS/SSCE/O/A level	bono	12	65	65	10	2	25	4	nkowro		2	6	Owner	matured	6	2	3	13		cocoa	none	No	0	533	0		Parents Extension education Co-farmers Community groups (associations)	0	1	1	1	0	1	0		5	5	5	5	5	5
	R148	Sunyani West	Addai Boreso	Female	Single	Native	Christian	JHS	Akan	2	47	34	1	1	17	4	None		1	2	Owner	matured	4	2	1	2		Cocoa farming	None	No	0	400	0		Parents	0	0	0	0	0	1	0		4	3	4	3	4	3
	R149	Sunyani West	Akachia	Female	Married	Native	Christian	SHS/SSCE/O/A level	Bono	5	43	60	3	2	26	4	nkoworo, nkranketiwa,		1	3	Owner	matured	14	4	3	33		Cocoa	Bussiness (Cloth)	No	0	1100	500		Extension education Co-farmers Community groups (associations)	0	1	1	1	0	0	0		5	5	4	5	4	4
	R150	Sunyani West	Koduakrom	Male	Married	Native	Christian	SHS/SSCE/O/A level	Bono	5	35	41	4	1	28	4	MOFA, NKOROO		2	3	Owner	matured	12	4	3	8		Cocoa	None	No	0	1100	0		Extension education	0	1	0	0	0	0	0		4	4	4	4	4	4
	R151	Sunyani West	Twumasi kurom	Female	Single	Native	Christian	SHS/SSCE/O/A level	Bono	10	55	55	8	2	23	4	cocoa corporation		1	2	Owner	matured	3	1	3	12		traiding	cocoa	No	0	300	600		Extension education Co-farmers Community groups (associations)	0	1	1	1	0	0	0		5	5	5	5	4	4
	R152	Sunyani West	Koduakrom	Female	Married	Native	Christian	JHS	Akan	5	30	64	5	0	32	4	None		2	3	Owner	very old	3	1	2	5		Cocoa farming	None	No		266	0		Extension education	0	1	0	0	0	0	0		5	4	4	4	4	4
	R153	Sunyani West	Koduakrom	Male	Married	Native	Christian	JHS	Bono	8	50	62	7	1	50	4	Nkranketi was, cocoa cooperative, mofa		3	12	Family land	old	48	23	3	15		Cocoa	None	No	0	4700	0		Community groups (associations)	0	0	0	1	0	0	0		4	4	4	4	4	4
	R154	Sunyani West	Addai Boreso	Male	Married	Native	Christian	SHS/SSCE/O/A level	bono	4	31	48	2	2	14	4	mofa, cocoa cooperative		2	4	Family land	young	13	4	10	36		cocoa	cashew	No	0	1100	1500		Extension education Co-farmers Community groups (associations)	0	1	1	1	0	0	0		5	5	4	5	4	4
	R155	Sunyani West	Koduakrom	Female	Widowed	Native	Christian	SHS/SSCE/O/A level	Akan	6	45	70	6	0	34	4	Nkoworo, Nkranketewa		3	7	Owner	old	8	3	3	6		Cocoa farming	None	No	0	733	0		Extension education	0	1	0	0	0	0	0		5	4	4	4	4	4
	R156	Sunyani West	koduakurom	Male	Married	Migrant	Christian	Tertiary	Sefwhi	5	35	62	5	0	25	4	mofa, cocoa corporation, nkowro		1	1	Owner	matured	4	1	3	12		teaching	cocoa	No	0	366	1000		Extension education Co-farmers Community groups (associations) Social media	1	1	1	1	0	0	0		5	5	5	5	5	5
	R157	Sunyani West	Twumasikrom	Male	Married	Native	Christian	SHS/SSCE/O/A level	Bono	6	35	30	4	2	28	4	MOFA, nkowro		2	2	Owner	matured	8	2	3	15		Teaching	Cocoa	No	0	660	2000		Parents	0	0	0	0	0	1	0		4	4	4	4	4	4
	R158	Sunyani West	Koduakrom	Female	Single	Native	Christian	JHS	Akan	0	23	30	0	0	10	4			1	2	Owner	young	2	1	1	3		Cocoa farming	0	No	0	200	0		Extension education	0	1	0	0	0	0	0		5	5	4	4	5	5
	R159	Sunyani West	Twumasikrom	Male	Married	Native	Christian	None	bono	3	15	45	3	0	13	4	nkranketiwa		1	2	Family land	young	9	2	5	23		cocoa	cassava, maize,	No	0	650	350		Extension education Co-farmers Community groups (associations)	0	1	1	1	0	0	0		5	4	5	5	4	4
	R160	Sunyani West	Addai Boreso	Female	Married	Native	Christian	SHS/SSCE/O/A level	Bono	4	20	24	2	2	15	4	None		1	2	Owner	young	8	2	1	1		Teaching	Cocoa	No	0	420	1500		Religious groups (church, mosques, etc)	0	0	0	0	1	0	0		4	4	4	4	4	4
	R161	Sunyani West	Nkran ketewa	Female	Married	Native	Christian	SHS/SSCE/O/A level	Bono	5	20	28	3	2	15	4	None		1	3	Owner	young	12	3	0	0		Cocoa	Trade	No	0	1000	2000		Religious groups (church, mosques, etc)	0	0	0	0	1	0	0		4	4	4	4	4	4
	R162	Sunyani West	Twumasikrom	Male	Married	Native	Christian	SHS/SSCE/O/A level	Bono	10	50	50	8	2	20	4	nkanketewa		1	2	Family land	very old	3	2	3	8		cocoa	nome	No	0				Extension education Community groups (associations)	0	1	0	1	0	0	0		5	5	5	5	5	5
	R163	Sunyani West	Koduakrom	Female	Divorced	Native	Islamic	JHS	bono	7	35	51	5	2	24	4	nkoworo		2	3	Family land	matured	9	3	3	31		Cocoa	Maize	No	0	600	150		Extension education Co-farmers Community groups (associations)	0	1	1	1	0	0	0		5	4	4	5	4	4
	R164	Sunyani West	Kodua krom	Female	Married	Native	Christian	SHS/SSCE/O/A level	Bono	3	29	31	2	1	25	4			1	2	Owner	matured	4	1	0	0		Teaching	Cocoa	No	0	400	1500		Religious groups (church, mosques, etc)	0	0	0	0	1	0	0		4	4	4	4	4	4
	R165	Sunyani West	nkowro	Male	Married	Native	Christian	SHS/SSCE/O/A level	bono	10	60	60	8	2	22	4	nkranketewa		2	4	Owner	matured	8	3	3	15		cocoa	none	No	0	733	0		Extension education Co-farmers Community groups (associations)	0	1	1	1	0	0	0		5	5	5	5	5	5
	R166	Sunyani West	Koduakurom	Male	Married	Native	Christian	SHS/SSCE/O/A level	Bono	10	70	70	6	4	40	4	nkowro, mofa		2	5	Family land	old	20	8	3	15		cocoa	none	No	0	1866	0		Parents Extension education Co-farmers Community groups (associations)	0	1	1	1	0	1	0		5	5	5	5	5	4
	R167	Sunyani West	nkowro	Male	Married	Native	Christian	SHS/SSCE/O/A level	bono	10	60	60	8	2	22	4	nkranketewa		2	4	Owner	matured	8	3	3	15		cocoa	none	No	0	733	0		Extension education Co-farmers Community groups (associations)	0	1	1	1	0	0	0			5	5	5	5	5
	R168	Sunyani West	Nkowro	Male	Married	Native	Christian	SHS/SSCE/O/A level	bono	8	70	70	8	0	40	4	mofa, cocoa corporation		3	9	Owner	old	30	10	3	15		cocoa	cashew	No	0	2666	1000		Extension education Co-farmers Community groups (associations)	0	1	1	1	0	0	0		5	5	5	5	5	5
	R169	Sunyani West	Twumasikrom	Female	Widowed		Islamic	JHS	Akan	6	32	54	4	2	18	4	None		1	2	Owner	matured	3	1	2	3		Cocoa farming	None	No	0	266	0		Extension education	0	1	0	0	0	0	0		5	4	4	4	4	3
	R170	Sunyani West	Koduakrom	Male	Married	Native	Christian	Primary	Akan	3	15	34	2	1	16	4	None		1	2	Owner	matured	3	1	2	4		Cocoa Farming	Maize farming	No	0	266	140		Co-farmers	0	0	1	0	0	0	0		4	4	3	4	4	4
	R171	Sunyani West	Nkranketewaa	Male	Single	Native	Christian	Tertiary	Akan	0	18	32	0	0	17	4			1	2	Owner	matured	3	2	1	4		Cocoa farming	None	No	0	333	0		Extension education	0	1	0	0	0	0	0		4	4	4	4	4	4
	R172	Sunyani West	Twumasi krom	Male	Married	Migrant	Christian	SHS/SSCE/O/A level	Akuapem	6	15	30	3	3	8	4			1	2	Owner	young	4	1	0	0		Teaching	Cocoa	No	0	260	1500		Social media	1	0	0	0	0	0	0		4	4	4	4	4	4
	R173	Sunyani West	Twumasikrom	Female	Married	Native	Christian	Tertiary	Bono	6	59	59	4	2	33	4	Cocoa cooperative association		2	3	Owner	old	6	3	4	11		Teaching	Cocoa farming	No	0	600	1200		Extension education	0	1	0	0	0	0	0		4	4	4	4	4	4
	R174	Sunyani West	Nkran ketewa	Male	Married	Migrant	Islamic	SHS/SSCE/O/A level	Ewe	5	20	35	5	0	15	4	Mofa		1	2	Owner	young	8	2	1	3		Bucher	Cocoa	No	0	600	1000		Community groups (associations)	0	0	0	1	0	0	0		4	4	4	4	4	4
	R175	Sunyani West	Nkran ketewa	Female	Married	Native	Christian	JHS	Bono	9	28	28	3	6	6	4			1	2	Owner	young	0	0	0	0		Trade	None yet	No	0	0	500		Parents	0	0	0	0	0	1	0		4	4	4	4	4	4
	R176	Sunyani West	Koduakrom	Male	Married	Native	Christian	SHS/SSCE/O/A level	Bono	8	67	67	6	2	32	4	Nkoworo cocoa cooperative		3	6	Owner	old		20	3	10		10	Driving	No	0	2000	900		Extension education	0	1	0	0	0	0	0		4	4	4	4	4	3
	R177	Sunyani West	NKOWORO	Male	Married	Native		None	bono	3	45	55	1	2	17	4	nkoworo, mofa		1	5	Family land	matured	20	5	9	36		Cocoa	cashew	Yes	3	1400	700		Extension education Co-farmers Community groups (associations)	0	1	1	1	0	0	0		5	4	5	4	5	4
	R178	Sunyani West	Twumasikrom	Female	Married	Native	Christian	None	Fante	4	33	67	2	2	40	4	nkranketiwa		2	3	Family land	old	8	3	8	27		cocoa	maize, poultry farming	No	3	700	700		Extension education Co-farmers Community groups (associations)	0	1	1	1	0	0	0		4	5	4	4	5	4
	R179	Sunyani West	Addai Boreso	Female	Single	Migrant	Christian	SHS/SSCE/O/A level	GA	5	11	36	3	2	10	4	nkranketiwa , mofa		1	3	Family land	old	9	4	8	31		cocoa	business ( provision store)	No	0	1000	3000		Extension education Co-farmers Community groups (associations)	0	1	1	1	0	0	0		5	5	4	4	5	4
	R180	Sunyani West	NKOWORO	Male	Married	Native	Islamic	SHS/SSCE/O/A level	bono	7	60	75	5	2	50	4	mofa, cocoa cooperative		3	9	Owner	very old	30	10	8	47		cocoa	cashew	Yes	4	2200	1650		Extension education Co-farmers Community groups (associations)	0	1	1	1	0	0	0		5	4	5	5	4	4
	R181	Sunyani West	Twumasikrom	Female	Married	Native	Christian	SHS/SSCE/O/A level	Bono	15	75	75	11	4	50	4	Nkoworo cocoa cooperative and Nkranketewa cocoa cooperative		4	7	Owner	very old	26	11	4	11		Cocoa farming	Cassava and maize farming	No	0	2460	500		Extension education Co-farmers	0	1	1	0	0	0	0		4	4	4	4	4	4
	R182	Sunyani West	Twumasikrom	Male	Married	Native	Christian	SHS/SSCE/O/A level	Bono	8	69	69	7	2	40	4	Cocoa cooperative association		2	4	Owner	old	11	5	4	12		Cocoa farming	None	No	0	1600			Extension education Co-farmers	0	1	1	0	0	0	0		4	4	4	4	4	3
	R183	Sunyani West	Addai Boreso	Female	Widowed	Migrant	Christian	SHS/SSCE/O/A level	Ga	10	77	77	7	3	50	4	nkowro, mofa, cocoa corporative		4	10	Owner	very old	40	20	3	19		cocoa	none	No	0	4000	0		Extension education Co-farmers Community groups (associations)	0	1	1	1	0	0	0		5	5	5	5	5	5
	R184	Sunyani West	Akachiaa	Male	Married	Migrant	Christian	Tertiary	bono	5	19	49	3	2	15	4	nkowro, nkranketewa, cocoa corporation		1	3	Owner	old	8	4	3	12		TEACHING	teaching	No	0	800	1500		Extension education Co-farmers Community groups (associations) Social media	1	1	1	1	0	0	0		5	5	5	5	5	4
	R185	Sunyani West	Twumasikurom	Male	Married	Native	Christian	SHS/SSCE/O/A level	Bono	15	65	65	10	5	40	4	nkowro, cocoa corporation, nkranketewa		6	20	Owner	old	60	30	8	25		cocoa	yam, cashew	No	0	6000	4000		Extension education Co-farmers Community groups (associations)	0	1	1	1	0	0	0		5	5	5	5	5	5
	R186	Sunyani West	Akachiaa		Married	Migrant	Christian	SHS/SSCE/O/A level	Bono	6	60	60	4	2	30	4	nkowro, nkranketewa		2	4	Owner	matured	8	3	3	12		cocoa	non	No	0	733	0		Extension education Co-farmers Community groups (associations)	0	1	1	1	0	0	0		5	5	5	5	5	5
	R187	Sunyani West	Addai Boreso	Male	Married	Migrant	Christian	SHS/SSCE/O/A level	Ga	10	20	65	6	4	30	4	nkowro, nkranketewa		2	6	Owner	old	9	3	3	9		cocoa	none	No	0	600	0		Extension education Co-farmers Community groups (associations)	0	1	1	1	0	0	0		5	5	5	5	5	4
	R188	Sunyani West	Twumasikrom	Female	Married	Native	Christian	SHS/SSCE/O/A level	Bono	10	70	70	7	3	40	4	Cocoa cooperative		3	6	Owner	old	23	9	4	12		Cocoa farming	Cashew farming	No	0	2100	1000		Extension education Co-farmers	0	1	1	0	0	0	0		4	4	4	4	4	3
	R189	Sunyani West	Twumasikrom	Male	Single	Migrant	Christian	SHS/SSCE/O/A level	Akan	6	20	55	3	1	51	4	None		1	2	Owner	very old	3	2	1	2		Cocoa plant	None	No	0	400	0		Extension education	0	1	0	0	0	0	0		5	4	4	4	5	5
	R190	Sunyani West	Akachia	Male	Widowed	Native	Christian	SHS/SSCE/O/A level	Bono	7	78	78	5	2	38	4			2	5	Owner	old	13	7	4	12		Cocoa farming	Cassava farming	No	0	1340	500		Extension education	0	1	0	0	0	0	0		4	4	4	4	4	4
	R191	Sunyani West	Twumasikrom	Male	Single	Native	Christian	SHS/SSCE/O/A level	Bono	9	67	67	7	2	37	4	Nkoworo cocoa cooperative		2	4	Owner	old	6	2	3	10		Cocoa farming	Driving	No	0	530	600		Extension education	0	1	0	0	0	0	0		4	4	4	4	4	3
	R192	Sunyani West	Twumasikrom	Male	Widowed	Native	Christian	SHS/SSCE/O/A level	Bono	8	70	70	5	3	40	4	Nkranketewa cocoa cooperative		2	4	Owner	old	10	6	3	10		Cocoa farming	Cashew farming	No	0	1060	500		Extension education Co-farmers	0	1	1	0	0	0	0		4	4	4	4	4	4
	R193	Sunyani West	Koduakrom	Male	Married	Migrant	Christian	SHS/SSCE/O/A level	Akan	8	50	60	6	2	40	4	Nkoworo cocoa cooperative		3	8	Share cropping	matured	23	9	4	12		Cocoa farming	Cassava farming	No	0	1060	200		Extension education Co-farmers	0	1	1	0	0	0	0		4	4	4	4	4	4
	R194	Sunyani West	Koduakrom	Male	Married	Native	Christian	SHS/SSCE/O/A level	Akan	8	18	48	3	5	17	4	MoFA, Nkoworo		3	6	Owner	matured	9	3	4	16		Cocoa	Plantain, cassava, cocoyam	No	0	800	550		Extension education Community groups (associations)	0	1	0	1	0	0	0		5	4	5	4	4	3
	R195	Sunyani West	Nkoworo	Male	Single	Native	Christian	JHS	Bono	8	26	26	4	4	15	4	Nkoworo, cocoa co-operative		2	7	Family land	young	12	3	3	15		Cocoa	Trading,	No	0	100	70		Parents Extension education	0	1	0	0	0	1	0		5	4	5	5	4	4
	R196	Sunyani West	Twumasikrom	Male	Widowed	Native	Traditionalize	None	Bono	12	45	60	8	4	43	4	Cocoa co-operative, Nkranketewa		3	15	Owner	old	20	7	3	15		Cocoa	None	No	0	1800	0		Parents Extension education Co-farmers	0	1	1	0	0	1	0		5	5	4	4	5	4
	R197	Sunyani West	Nkoworo	Male	Married	Migrant	Christian	Primary	Asante	3	15	41	13	2	15	4	Nkoworo		3	14	Family land	matured	17	4	2	10		Cocoa	Okra farming, pepper	No	0	1300	400		Extension education	0	1	0	0	0	0	0		5	5	4	4	4	4
	R198	Sunyani West	Koduakrom	Male	Married	Migrant	Christian	Primary	Akan	7	30	52	4	3	23	4	Cocoa co-operative		3	9	Owner	matured	13	4	3	15		Cocoa	Nothing	No	0	1133	0		Parents Extension education	0	1	0	0	0	1	0		5	5	5	4	5	4
	R199	Sunyani West	Koduakrom	Male	Married	Native	Traditionalize	None	Bono	4	44	44	3	1	21	4	MoFA		1	15	Family land	matured	21	6	2	14		Cocoa	None	No	0	1700	0		Parents Extension education	0	1	0	0	0	1	0		5	5	5	5	4	4
	R200	Sunyani West	Nkoworo	Male	Married	Native	Traditionalize	None	Bono	5	32	52	3	2	25	4	Nkranketewa, Nkoworo		4	9	Owner	matured	11	3	3	15		Cocoa	Cashew	No	0	933	700		Extension education Co-farmers	0	1	1	0	0	0	0		5	5	5	4	4	4
	R201	Sunyani West	Nkoworo	Female	Married	Native	Christian	JHS	Bono	6	45	55	4	2	25	4	Nkoworo		2	10	Owner	matured	13	5	3	15		Cocoa	Cassava	No	0	1200	200		Parents Extension education	0	1	0	0	0	1	0		5	5	5	4	5	4
	R202	Sunyani West	Nkoworo	Female	Widowed	Native	Christian	JHS	Bono	12	64	64	8	4	45	4	Nkoworo		1	6	Owner	old	12	3	3	15		Cocoa	Plantain, cassava cocoyam	No	0	100	650		Extension education Co-farmers	0	1	1	0	0	0	0		5	5	5	4	4	4
	R203	Sunyani West	Addae Boreso	Male	Married	Migrant	Christian	SHS/SSCE/O/A level	Ga	10	40	65	6	4	31	4	Nkranketewa cocoa cooperative		2	4	Owner	old	10	6	4	13		Cocoa farming	Cashew farming	No	0	1060	500		Extension education Co-farmers	0	1	1	0	0	0	0		4	4	4	4	4	4
	R204	Sunyani West	Akachiaa	Female	Married	Native	Christian	SHS/SSCE/O/A level	Bono	7	65	65	4	3	32	4	nkranketewa		2	3	Family land	old	8	4	4	12		cocoa farming	maize farming	No	0	800	300		Extension education Co-farmers	0	1	1	0	0	0	0		4	4	4	4	4	3
	R205	Sunyani West	Akachiaa	Male	Married	Native	Christian	SHS/SSCE/O/A level	Bono	8	55	55	7	1	30	4	nkowro, nkranketewa		2	4	Owner	matured	8	3	3	9		cocoa	none	No	0	773	0		Extension education Co-farmers Community groups (associations)	0	1	1	1	0	0	0		5	5	5	5	5	5
	R206	Sunyani West	Addai Boreso	Male	Married	Native	Christian	SHS/SSCE/O/A level	Ga	10	40	70	8	2	30	4	nkranketewa		3	9	Owner	matured	20	8	3	14		cocoa	none	No	0	5460	0		Extension education Co-farmers Community groups (associations)	0	1	1	1	0	0	0		5	5	5	5	5	5
	R207	Sunyani West	ADDAI BORESO	Male	Married	Migrant	Christian	SHS/SSCE/O/A level	Ga	6	12	45	3	3	11	4	cocoa cooperative, mofa		1	3	Share cropping	old	8	3	4	35		Cocoa	maize , yam	No	0	650	600		Extension education Co-farmers Community groups (associations)	0	1	1	1	0	0	0		5	5	4	4	5	4
	R208	Sunyani West	Addai Boreso	Female	Widowed	Native	Christian	SHS/SSCE/O/A level	Ga	4	56	66	3	1	41	4	mofa , nkranketiwa		2	5	Owner	old	12	3	4	34		cocoa	beans , plantain,	Yes	5	700	300		Extension education Community groups (associations)	0	1	0	1	0	0	0		5	4	4	4	5	5
	R209	Sunyani West	Koduakrom	Female	Widowed	Native	Christian	SHS/SSCE/O/A level	Bono	9	75	75	6	3	45	4	Cocoa cooperative association, Nkoworo cocoa cooperative		3	7	Owner	old	26	10	4	12		Cocoa farming	Maize and cassava farming	No	0	2400	500		Extension education Co-farmers	0	1	1	0	0	0	0		4	4	4	4	4	4
	R210	Sunyani West	Twumasikrom	Female	Married	Native	Christian	Tertiary	Bono	6	59	59	3	3	30	4	Cocoa cooperative association		1	2	Owner	matured	6	2	4	12		Public servant	Cocoa farming	No	0	530	1300		Extension education	0	1	0	0	0	0	0		4	4	4	4	4	4
	R211	Sunyani West	Koduakrom	Female	Married	Migrant	Christian	JHS	Ga	6	30	55	4	2	28	4	Nkran ketewa, cocoa cooperative		1	2	Owner	matured	8	2	3	15		Cocoa	None	No	0	600	0		Parents	0	0	0	0	0	1	0		4	4	4	4	4	4
	R212	Sunyani West	Akachiaa	Female	Married	Native	Christian	SHS/SSCE/O/A level	Bono	8	30	45	7	1	28	4	MOFA, cocoa cooperative		2	3	Owner	matured	12	4	1	5		Cocoa	Trade	No	0	1100	500		Community groups (associations)	0	0	0	1	0	0	0		4	4	4	4	4	4
	R213	Sunyani West	Nsuatre	Male	Married	Migrant	Christian	SHS/SSCE/O/A level	Ga	4	20	26	3	1	20	4	Cocoa cooperative		1	2	Owner	matured	8	2	2	6		Teaching	Cocoa	No	0	660	1500		Social media	1	0	0	0	0	0	0		4	4	4	4	4	4
	R214	Sunyani West	Nkran ketewa	Male	Married	Migrant	Christian	SHS/SSCE/O/A level	Akan	4	20	28	3	1	20	4	Nkowro		1	2	Owner	young	8	2	1	3		Trade	Cocoa	No	0	660	1800		Social media	1	0	0	0	0	0	0		4	4	4	4	4
	R215	Sunyani West	Nsuatre	Male	Divorced	Native	Christian	SHS/SSCE/O/A level	Bono	5	30	40	4	1	25	4	Nkowro		2	4	Owner	matured	16	4	0	0		Cocoa	Trade	No	0	1400	800		Parents	0	0	0	0	0	1	0		4	4	4	4	4	4
	R216	Sunyani West	Nkoworo	Female	Widowed	Native	Christian	None	Bono	6	60	75	4	2	30	4	Nkoworo, MoFA		3	13	Owner	matured	19	6	3	15		Cocoa farm	None	No	0	1666	0		Parents Extension education Co-farmers	0	1	1	0	0	1	0		5	4	5	4	4	4
	R217	Sunyani West	Addai Bereso	Female	Widowed	Native	Christian	SHS/SSCE/O/A level	GA	4	51	61	1	3	52	4			1	2	Owner	very old	6	2	0	0		Cashew	cocoa	No	0	450	2000		Extension education Co-farmers	0	1	1	0	0	0	0		5	4	5	5	5	5
	R218	Sunyani West	Addai Boreso	Female	Married	Migrant	Christian	SHS/SSCE/O/A level	GA	3	20	33	2	1	15	4	nkranketiwa		1	4	Rented land	very old	13	5	5	21		cocoa	cashew	No	0	950	0		Extension education Community groups (associations)	0	1	0	1	0	0	0		5	4	5	5	4	5
	R219	Sunyani West	Addai Boreso	Female	Married	Migrant	Christian	JHS	GA	2	23	37	2	0	18	4	nkranketiwa		1	3	Owner	very old	11	3	5	21		COCOA	Maize , yam	No	2	850			Extension education Community groups (associations)	0	1	0	1	0	0	0		5	5	4	5	5	4
	R220	Sunyani West	Twumasikrom	Female	Married	Native	Christian	SHS/SSCE/O/A level	Akan	4	57	56	3	1	43	4	None		1	3	Owner	old	8	4	2	4		Cocoa farming	None	No	0	800	0		Extension education	0	1	0	0	0	0	0		4	4	4	4	4	4
	R221	Sunyani West	Koduakrom	Male	Married	Native	Christian	JHS	Akan	3	23	45	2	1	23	4	Nkorowo, MOFA		1	2	Owner	matured	3	1	2	4		Cocoa farming	None	No	0	266			Parents	0	0	0	0	0	1	0		4	4	3	4	5	4
	R222	Sunyani West	Koduakrom	Male	Divorced	Migrant	Christian	JHS	Akan	3	21	35	1	2	21	4	MOFA		1	2	Owner	matured	4	2	4	7		Cocoa farming	None	No	0	400	0		Extension education	0	1	0	0	0	0	0		4	4	4	4	4	4
	R223	Sunyani West	Akachiaa	Male	Married	Native	Christian	SHS/SSCE/O/A level	Bono	10	50	50	6	4	30	4	nkowro, nkranketewa		2	4	Owner	old	8	3	3	14		cocoa	NONE	No	0	733	0		Extension education Co-farmers Community groups (associations)	0	1	1	1	0	0	0		5	5	5	5	5	5
	R224	Sunyani West	Koduakrom	Male	Married	Native	Christian	SHS/SSCE/O/A level	Bono	6	50	70	6	0	48	4	MOFA, Nkorwo, cocoa cooperative		3	8	Family land	very old	32	16	3	15		Cocoa	None	No	0	3200	0		Parents	0	0	0	0	0	1	0		4	4	4	4	4	4
	R225	Sunyani West	Twumasikrom	Female	Widowed	Native	Christian	JHS	Akan	7	78	78	7	0	67	4	MOFA		3	6	Owner	very old	15	6	2	6		Cocoa farming	None	Yes	1	1400	0		Extension education	0	1	0	0	0	0	0		4	4	4	4	4	4
	R226	Sunyani West	Akachiaa	Female	Married	Native	Christian	SHS/SSCE/O/A level	Bono	8	52	52	6	2	19	4	mofa		2	5	Owner	old	16	5	3	10		cocoa	none	No	0	1400	0		Extension education Co-farmers Community groups (associations)	0	1	1	1	0	0	0		5	5	5	5	5	5
	R227	Sunyani West	Addai Boreso	Female	Married	Native	Christian	None	GA	3	32	54	1	2	31	4	nkranketiwa		2	2	Owner	very old	11	3	5	21		Cocoa	maize , plantain	No	5	400	400		Extension education Co-farmers Community groups (associations)	0	1	1	1	0	0	0		5	5	5	5	4	4
	R228	Sunyani West	Koduakrom	Male	Single	Migrant	Christian	Tertiary	Akan	3	20	32	1	2	21	4	None		1	3	Owner	matured	3	1	0	5		Cocoa farming	None	No	0	266	0		Extension education	0	1	0	0	0	0	0		4	4	4	4	4	4
	R229	Sunyani West	Addai Boreso	Female	Married	Migrant	Christian	SHS/SSCE/O/A level	Akan	6	20	46	4	2	18	4	Nkranketewa		2	3	Family land	matured	12	4	2	8		Cocoa	Trade	No	0	1100	600		Community groups (associations)	0	0	0	1	0	0	0		4	4	4	5	4	4
	R230	Sunyani West	Addai boreso	Male	Married	Migrant	Christian	SHS/SSCE/O/A level	Ga	2	15	24	2	0	15	4	None		1	1	Owner	young	4	2	1	3		Cocoa farming	0	No	0	400	0		Parents	0	0	0	0	0	1	0		4	4	4	4	4	4
	R231	Sunyani West	Akachiaa	Male	Single	Native	Christian	None	Bono	9	45	45	6	2	18	4	cocoa corporation		1	3	Family land	matured	12	4	3	12		cocoa	none	No	0	1066	0		Parents Extension education Co-farmers Community groups (associations)	0	1	1	1	0	1	0		5	5	5	5	5	5
	R232	Sunyani West	Addai Boreso	Female	Married	Migrant	Islamic	SHS/SSCE/O/A level	Bono	4	20	30	4	0	15	4	Cocoa cooperative		1	3	Rented land	young	12	4	2	15		Teaching	Cocoa	No	0	1100	1600		Community groups (associations)	0	0	0	1	0	0	0		4	4	4	4	4	4
	R233	Sunyani West	Koduakrom	Female	Married	Native	Christian	JHS	Akan	5	33	45	3	2	44	4	None		2	4	Owner	old	4	2	1	3		Cocoa farming	None	No	0	400	0		Extension education	0	1	0	0	0	0	0		4	3	3	4		4
	R234	Sunyani West	Tsumasikrom	Female	Widowed	Native	Christian	None	Bono	3	45	70	3	0	40	2	MOFA, cooperative		2	4	Owner	old	12	6	5	20		Cocoa	Cassava	Yes	3	500	700		Extension education Co-farmers	0	1	1	0	0	0	0		5	5	4	4	4	5
	R235	Sunyani West	Twumasikrom	Male	Married	Native	Christian	JHS	Akan	4	45	71	4	0	51	4	None		1	2	Owner	very old	3	1	2	4		Cocoa farming	0	No	0	266	0		Extension education	0	1	0	0	0	0	0		4	4	3	4	4	4
	R236	Sunyani West	Twumasikrom	Male	Married	Migrant	Christian	None	Bono	4	15	45	3	1	8	2	Nkoworo, MOFA		1	4	Rented land	young	12	6	4	15		Cocoa	Null	No	3	800	0		Extension education Community groups (associations)	0	1	0	1	0	0	0		5	5	5	4	4	4
	R237	Sunyani West	Twumasikurom	Male	Married	Native	Christian	SHS/SSCE/O/A level	Bono	8	57	57	6	2	35	4	Nkowro, mofa		2	4	Owner	old	8	3	3	10		Cocoa	None	No	0	733	0		Extension education Co-farmers Community groups (associations)	0	1	1	1	0	0	0		5	5	5	5	5	5
	R238	Sunyani West	Twumasikurom	Male	Married	Native	Christian	SHS/SSCE/O/A level	Bono	10	60	60	8	2	37	4	Mofa		2	6	Owner	old	12	8	3	10		Cocoa	None	No	0	1200	0		Extension education Co-farmers Community groups (associations)	0	1	1	1	0	0	0		5	5	5	5	5	5
	R239	Sunyani West	Twumasikurom	Male	Married	Native	Christian	SHS/SSCE/O/A level	Bono	8	65	65	4	2	30	4	Cocoa corporation		1	4	Owner	very old	12	4	3	12		Cocoa	None	No	0	1066	0		Extension education Co-farmers Community groups (associations)	0	1	1	1	0	0	0		5	5	5	5	5	5
	R240	Sunyani West	Nkranketewa	Male	Married	Native	Christian	None	Bono	9	50	64	5	4	45	4	Nkoworo, MoFA		1	15	Owner	old	23	7	3	14		Cocoa	0	No	0	2000	0		Extension education Co-farmers	0	1	1	0	0	0	0		5	4	5	5	5	5
	R241	Sunyani West	Nkoworo	Female	Divorced	Native	Christian	Primary	Bono	10	57	75	6	4	60	4	MoFA		3	8	Owner	very old	12	4	3	15		Cocoa	None	No	0	1066	0		Extension education Co-farmers	0	1	1	0	0	0	0		5		4	4	5	4
	R242	Sunyani West	Koduakrom	Male	Married	Migrant	Christian	None	Brifo	9	40	64	5	4	40	4	Nkoworo, Nkranketewa		3	11	Owner	very old	19	7	3	14		Cocoa	Trading	No	0	1733	1000		Extension education Co-farmers	0	1	1	0	0	0	0		5	5	5	5	4	3
	R243	Sunyani West	Twumasikurom	Male	Married	Migrant	Christian	Tertiary	Akan	4	10	46	2	2	9	4	Cocoa production		1	1	Owner	young	2	1	3	10		Teaching	Cocoa	No	0	200	300		Extension education Co-farmers Community groups (associations) Social media	1	1	1	1	0	0	0		5	5	5	5	5	5
	R244	Sunyani West	Addai Boreso	Male	Married	Native	Christian	JHS	GA	3	14	31	2	1	9	4	nkoworo, mofa		1	3	Owner	young	7	3	5	0		Cocoa	plantain , yam,	No	0	650	250		Extension education Co-farmers Community groups (associations)	0	1	1	1	0	0	0		5	5	4	4	5	4
	R245	Sunyani West	Twumasikrom	Male	Married	Migrant	Christian	SHS/SSCE/O/A level	bono	5	18	34	2	3	8	4	cocoa cooperative		2	4	Share cropping	young	11	4	5	0		COCOA	cashew	No	0	950	0		Extension education Community groups (associations)	0	1	0	1	0	0	0		5	5	4	4	5	4
	R246	Sunyani West	Twumasikrom	Male	Single	Native	Christian	SHS/SSCE/O/A level	bono	7	15	26	5	2	3	4	nkoworo		1	2	Family land	young	0	0	0	0		Barbering	plantain , yam	No	0				Extension education Community groups (associations)	0	1	0	1	0	0	0		5	4	4	5	5	4
	R247	Sunyani West	Twumasikrom	Male	Married	Migrant	Islamic	None	dagaba	4	17	32	2	2	9	4	Nkoworo, nkranketiwa		2		Share cropping	young	11	3	4	18		Cocoa	cattle	Yes	2	1000	800		Extension education Co-farmers Community groups (associations)	0	1	1	1	0	0	0		5	5	5	4	5	4
	R248	Sunyani West	Koduakrom	Male	Married	Native	Christian	SHS/SSCE/O/A level	Bono	7	35	35	4	3	6	4	Cocoa cooperative association		1	2	Owner	young	0	0	3	9		Driving	Cassava farming	No	0	0	1000		Extension education	0	1	0	0	0	0	0		4	4	4	4	4	4
	R249	Sunyani West	Twumasikrom	Female	Married	Native	Christian	SHS/SSCE/O/A level	Bono	10	55	55	6	4	7	4	Cocoa cooperative association		2	3	Owner	young	0	0	2	7		Cashew farming	None	No	0	0	700		Extension education Co-farmers	0	1	1	0	0	0	0		4	4	4	4	4	4
	R250	Sunyani West	Twumasikrom	Male	Married	Native	Christian	SHS/SSCE/O/A level	Bono	5	40	40	3	2	7	4	Nkoworo cocoa cooperative		1	1	Owner	young	0	0	2	5		Maize and cassava farming	0	No	0	0	500		Extension education Co-farmers	0	1	1	0	0	0	0		4	4	4	4	4	4
	R251	Sunyani West	Koduakrom	Male	Married	Native	Christian	SHS/SSCE/O/A level	Bono	5	35	35	2	3	6	4	Nkranketewa cocoa cooperative		2	3	Owner	young	0	0	3	9		Cashew farming	None	No	0	0	700		Extension education Co-farmers	0	1	1	0	0	0	0		4	4	4	4	4	4
	R252	Sunyani West	Nsuatre	Male	Married	Migrant	Christian	SHS/SSCE/O/A level	Akan	4	12	35	2	2	6	4	None		1	2	Owner	young	0	0	0	0		Teaching	Electronic works	No	0	0	2500		Social media	1	0	0	0	0	0	0		4	4	4	4	4	4
	R253	Sunyani West	Nsuatre	Female	Married	Native	Christian	Tertiary	Bono	3	20	34	2	1	8	4	None		1	2	Owner	young	0	0	0	0		Nurse	Trade	No	0	0	3000		Social media	1	0	0	0	0	0	0		4	4	4	4	4	4
	R254	Sunyani West	Akachiaa	Male	Married	Native	Christian	Tertiary	Bono	9	40	40	9	0	6	4	Cocoa cooperative association		3	5	Owner	young	0	0	3	8		Teaching	None	No	0	0	1400		Extension education	0	1	0	0	0	0	0		4	4	4	4	4	4
	R255	Sunyani West	Twumasi krom	Female	Single	Native	Christian	JHS	Bono	3	28	28	1	2	3	4	None		1	2	Owner	young	0	0	0	0		Cashew and cassava farming	None	No	0	0	0		Parents	0	0	0	0	0	1	0		4	4	4	4	4	4
	R256	Sunyani West	Twumasikrom	Female	Married	Native	Christian	SHS/SSCE/O/A level	BONO	3	22	31	2	1	7	4	nkoworo, nkanketiwa		2	4	Family land	young	10	3	4	24		Cocoa	plantain, yam	No	0	800	200		Extension education Community groups (associations)	0	1	0	1	0	0	0		5	4	4	4	4	4
	R257	Sunyani West	Twumasikrom	Male	Married	Native	Christian	SHS/SSCE/O/A level	bono	4	21	35	2	2	3	4	mofa		1	2	Owner	young	0	0	0	0		Cashew	Plantain, yam	No	0	0	1500		Extension education Community groups (associations)	0	1	0	1	0	0	0		5	5	4	4	5	4
	R258	Sunyani West	Koduakrom	Male	Married	Migrant	Islamic	None	dagaba	4	17	34	3	1	2	4	cocoa cooperative		3	6	Share cropping	young	0	0	0	0		Cashew	cocoa, plantain, yam	No	0	0	0		Extension education Community groups (associations)	0	1	0	1	0	0	0		5	5	4	4	5	4
	R259	Sunyani West	KODUAKROM	Female	Married	Native	Christian	SHS/SSCE/O/A level	bono	3	23	36	2	1	7	4	cocoa cooperative, mofa		1	2	Family land	young	8	3	5	10		Cocoa	yam , plantain	No	0	600	300		Extension education Co-farmers Community groups (associations)	0	1	1	1	0	0	0		4	4	4	4	4	4
	R260	Sunyani West	Koduakrom	Female	Married	Native	Christian	SHS/SSCE/O/A level	bono	5	40	51	3	2	43	4	nkoworo , cocoa cooperative		1	3	Family land	very old	15	5	5	30		Cocoa	plantain , yam	No	2	1300	400		Extension education Co-farmers	0	1	1	0	0	0	0		5	5	4	5	5	4
	R261	Sunyani West	Koduakrom	Female	Divorced	Native	Christian	None	bono	3	37	53	2	1	41	4	cocoa cooperative		1	2	Owner	very old	10	2	4	34		Cocoa	cashew	No	0	800	900		Extension education Community groups (associations)	0	1	0	1	0	0	0		5	5	5	4	4	5
	R262	Sunyani West		Male	Married	Native	Christian	SHS/SSCE/O/A level	bono	5	40	49	4	1	45	4	nkoworo		2	5	Owner	very old	17	5	6	36		Cocoa	0	No	0	1400	0		Extension education Co-farmers Community groups (associations)	0	1	1	1	0	0	0		5	4	5	4	5	4
	R263	Sunyani West	Koduakrom	Male	Married	Native	Christian	SHS/SSCE/O/A level	bono	3	36	52	3	0	36	4	Nkoworo		3	6	Owner	very old	22	6	6	31		Cocoa	cashew	No	0	1900	2000		Extension education Co-farmers Community groups (associations)	0	1	1	1	0	0	0		5	5	5	4	5	4
	R264	Sunyani West	Nkranketiwa	Male	Married	Native	Christian	SHS/SSCE/O/A level	Bono	4	45	65	1	3	40	4	cocoa cooperative, mofa		2	4	Owner	very old	16	4	5	20		Cocoa	yam	No	2	1300	300		Extension education Co-farmers Community groups (associations)	0	1	1	1	0	0	0		5	4	4	4	5	4
	R265	Sunyani West	Addai Boreso	Male	Divorced	Native	Christian	None	bono	2	47	62	2	0	48	4	nkranketiwa		2	4	Owner	very old	16	6	5	19		COcoa	0	No	0	1700	0		Extension education Co-farmers	0	1	1	0	0	0	0		4	4	4	5	4	4
	R266	Sunyani West	Addai Boreso	Male	Married	Native	Christian	None	Bono	3	38	50	2	1	46	4	cocoa cooperative, mofa		1	3	Owner	very old	12	4	6	32		Cocoa	yam	No	0	1000	0		Extension education Co-farmers Community groups (associations)	0	1	1	1	0	0	0		4	4	4	4	4	3
	R267	Sunyani West	Twumasikrom	Male	Married	Migrant	Islamic	SHS/SSCE/O/A level	dagaba	2	27	56	2	0	29	4	nkranketiwa		1	5	Owner	very old	20	6	4	34		Cocoa	cashew	No	4	1800			Extension education Co-farmers Community groups (associations)	0	1	1	1	0	0	0		5	4	3	4	5	4
	R268	Sunyani West	Addai Boreso	Male	Married	Native	Others	JHS	BONO	1	13	34	1	0	20	4	nkoworo, mofa		1	3	Share cropping	very old	12	3	5	21		Cashew, Cocoa	yam	No	0	900	200		Extension education Co-farmers Community groups (associations)	0	1	1	1	0	0	0		5	5	4	4	5	4
	R269	Sunyani West	Addai Boreso	Female	Married	Native	Christian	SHS/SSCE/O/A level	Bono	3	45	55	2	1	41	4	nkoworo		2	3	Share cropping	very old	9	4	4	16		Cocoa	yam	No	3	800	200		Extension education Co-farmers Community groups (associations)	0	1	1	1	0	0	0		5	4	4	4	5	3
	R270	Sunyani West	Twumasikrom	Male	Married	Migrant	Christian	None	Akan	13	66	72	7	6	53	4	Nkranketewa		3	16	Owner	very old	26	8	3	15		Cocoa	Nothing	No	0	2200	0		Extension education Co-farmers Community groups (associations)	0	1	1	1	0	0	0		5	4	5	5	4	4
	R271	Sunyani West	Twumasikrom	Male	Married	Native	Christian	SHS/SSCE/O/A level	Bono	7	26	43	4	3	22	4	MoFA		2	10	Owner	very old	15	5	2	14		Cocoa	None	No	0	1300	0		Parents Extension education Co-farmers Community groups (associations)	0	1	1	1	0	1	0		5	5	5	5	4	4
	R272	Sunyani West	Nkranketewa	Male	Married	Migrant	Christian	JHS	Ga	5	36	53	3	2	22	4	Nkranketewa, MoFA		1	7	Owner	very old	13	5	1	13		Cocoa	Cassava and plantain	No	0	1200	300		Extension education Co-farmers	0	1	1	0	0	0	0		5	5	5	5	4	4
	R273	Sunyani West	Twumasikrom	Male	Married	Migrant	Christian	SHS/SSCE/O/A level	Akan	4	34	64	4	0	56	4	None		2	4	Owner	very old	5	2	3	7		Cocoa farming	None	No	0	466	0		Extension education	0	1	0	0	0	0	0		5	5	5	5	5	5
	R274	Sunyani West	Twumasikrom	Male	Married	Native	Christian	JHS	Akan	7	78	78	7	0	58	4	Okoworo		3	8	Owner	very old	14	8	2	5		Cocoa farming	None	No		1466	0		Extension education	0	1	0	0	0	0	0		4	5	4	3	4	3
	R275	Sunyani West	Nkoworo	Male	Divorced	Migrant	Christian	SHS/SSCE/O/A level	Akan	7	67	74	5	2	60	4	Nkoworo		2	3	Owner	very old	6	2	4	10		Cocoa farming	Maize and and plantain farming	Yes	1	533	2100		Extension education	0	1	0	0	0	0	0		5	5	4	5	5	4
	R276	Sunyani West	Nkoworo	Male	Married	Native	Christian	SHS/SSCE/O/A level	Akan	4	56	56	3	1	59	4	Nkoworo		1	2	Owner	very old	4	1	0	3		Cocoa farming	None	No	0	0	0		Extension education	0	1	0	0	0	0	0		4	4	3	4	4	4
	R277	Sunyani West	Nkoworo	Female	Widowed	Migrant	Christian	SHS/SSCE/O/A level	Akan	3	42	60	3	0	66	4	Nkorowo		1	2	Owner	very old	4	1	7	13		Cocoa farming	Maize farming	No	0	333	620		Extension education	0	1	0	0	0	0	0		4	4	4	4	4	4
	R278	Sunyani West	N	Female	Married	Migrant	Christian	SHS/SSCE/O/A level	Akan	5	45	58	4	1	61	4			1	4	Owner	very old	5	2	0	3		Cocoa farming	Cashew farming	No	0	450	600		Extension education	0	1	0	0	0	0	0		4	4	4	4	4	4
	R279	Sunyani West	Addai Boreso	Male	Widowed	Migrant	Christian	SHS/SSCE/O/A level	Akan	9	61	77	6	3	51	5	Okoworo		2	4	Owner	very old	6	2	2	5		Cocoa farming	None	No	0	533	0		Parents Extension education	0	1	0	0	0	1	0		4	4	4	4	4	4
	R280	Sunyani West	Nsuta Wawase	Male			Christian	4. Educational background............	Guan	1	60	60	1	0	45	2	Yayra Glover, Abocfa		3	3	Family land	old	6	1	4			Cocoa	Banana, pear, orange	N/A	0	466	200		vi. Parental training vii. Extension education iii. Co-farmers	0	0	1	0	0	1	1		4	4	4	4	4	4
	R281	Suhum Municipal	Nsuta Wawase	Male			Christian	JHS	Guan	9	40	45	4	5	15	2	Yayra Glover, Abocfa		2	2	Family land	matured	6	1	4			Cocoa	Banana, orange, pear	N/A	0	467	250		ii. Personal observation vi. Parental training vii. Extension education	0	1	0	0	0	1	1		4	4	4	4	4	4
	R282	Suhum Municipal	Nsuta Wawase	Male			Christian	JHS	Guan	3	6	39	1	2	6	2	Yayra Glover, Abocfa		1	3	Family land	old	8	1	4			Cocoa	Banana, plantain, pear	N/A	0	600	400		vii. Extension education vi. Parental training iii. Co-farmers	0	0	1	0	0	1	1		4	4	4	4	5	4
	R283	Suhum Municipal	Nsuta Wawase	Female			Christian	JHS	Guan	1	50	68	1	0	35	2	Yayra Glover, Abocfa		3	5	Share cropping Owner	old	11	1	6			Cocoa	Banana,	N/A	0	800	200		iii. Co-farmers vii. Extension education vi. Parental training	0	0	1	0	0	1	1		4	4	4	4	4	4
	R284	Suhum Municipal	Nsuta Wawase	Male			Christian	JHS	Guan	2	35	35	1	1	20	1	Yayra Glover		2	5	Family land	old	16	1	4			Cocoa	Banana, plantain	N/A	0	300	1133		vii. Extension education ii. Personal observation vi. Parental training	0	1	0	0	0	1	1		4	4	4	4	4	4
	R285	Suhum Municipal	Nsuta Wawase	Male			Christian	JHS	Guan	3	20	57	2	1	20	1	Yayra Glover		4	8	Owner Family land Share cropping	young	18	3	5			Cocoa,	Banana, plantain ,palm oil	N/A	0	1400	1000		vi. Parental training ii. Personal observation	0	1	0	0	0	1	0		1	4	4	1	4	4
	R286	Suhum Municipal	Nsuta Wawase	Male			Christian	JHS	Guan	5	45	48		2	20	1	Yayra Glover		1	2	Share cropping	old	4	1	5			Cocoa	Banana, plantain	N/A	0	333	150		vii. Extension education vi. Parental training	0	0	0	0	0	1	1		4	4	4	4	4	4
	R287	Suhum Municipal	Nsuta Wawase	Male			Christian	JHS	Guan	1	23	51	1	0	21	1	Yayra Glover		2	8	Share cropping Family land	matured	12	1	5			Cocoa	Banana,	N/A	0	866	300		vi. Parental training vii. Extension education ii. Personal observation	0	1	0	0	0	1	1		4	4	4	4	1	4
	R288	Suhum Municipal	Nsuta Wawase	Male			Christian	Primary	Guan	9	39	65	5	4	37	1	Yayra Glover		4	7	Family land Share cropping	matured	15	1	5			Cocoa	Banana, maize,	N/A	0	1066	200		ii. Personal observation vii. Extension education vi. Parental training	0	1	0	0	0	1	1		1	4	4	4	4	4
	R289	Suhum Municipal	Nsuta Wawase	Male			Christian	JHS	Guan	2	20	63	2	0	20	2	Yayra Glover, Abocfa		1	6	Family land	matured	20	3	5			Cocoa	Vegetables, banana	N/A	0	1533	1500		vi. Parental training ii. Personal observation vii. Extension education	0	1	0	0	0	1	1		4	4	4	4	4	4
	R290	Suhum Municipal	Nsuta Wawase	Female			Christian	JHS	Guan	15	40	61	6	9	20	1	Yayra Glover		1	3	Share cropping	matured	7	1	6			Cocoa	Banana, pear	N/A	0	400	400		vi. Parental training vii. Extension education ii. Personal observation	0	1	0	0	0	1	1		1	4	4	1	4	4
	R291	Suhum Municipal	Nsuta Wawase	Male			Christian	Primary	Ga-Adandge	7	19	37	3	4	18	1	Yayra Glover		1	4	Share cropping	matured	12	1	2			Cocoa	Banana, plantain,	N/A	0	866	300		vi. Parental training ii. Personal observation	0	1	0	0	0	1	0		1	4	4	4	4	4
	R292	Suhum Municipal	Nsuta Wawase	Female			Christian	JHS	Guan	2	12	70	2	0	12	1	Yayra Glover		2	2	Family land	old	6	1	6			Cocoa	Banana,	N/A	0	400	200		vii. Extension education vi. Parental training	0	0	0	0	0	1	1		4	4	4	4	4	4
	R293	Suhum Municipal	Nsuta Wawase	Female			Christian	JHS	Guan	3	57	57	3	0	30	1	Yayra Glover		1	2	Family land	young	5	1	4			Cocoa	Banana, trading	N/A	0	400	600		vi. Parental training vii. Extension education	0	0	0	0	0	1	1		1	4	4	4	4	4
	R294	Suhum Municipal	Nsuta Wawase	Male			Christian	JHS	Guan	5	42	42	3	2	25	2	Yayra Glover, Abocfa		1	1	Share cropping	matured	4	1	3			Trading	Cocoa, banana	N/A	0	333	1500		vi. Parental training vii. Extension education	0	0	0	0	0	1	1		1	4	1	4	4	4
	R295	Suhum Municipal	Nsuta Wawase	Male			Christian	Primary	Guan	8	12	31	3	5	10	1	Yayra Glover		1	8	Family land	young	10	2	4			Cocoa	Banana, vegetables ,distillery	N/A	0	800	700		vi. Parental training ii. Personal observation vii. Extension education	0	1	0	0	0	1	1		4	4	4	4	4	4
	R296	Suhum Municipal	Nsuta Wawase	Male			Christian	JHS	Guan	7	9	34	3	4	6	2	Yayra Glover, Abocfa		2	6	Share cropping	young	5	0	5			Cocoa	Banana	N/A	0	366	100		vi. Parental training vii. Extension education	0	0	0	0	0	1	1		4	4	4	4	4	4
	R297	Suhum Municipal	Nsuta Wawase	Female			Christian	JHS	Guan	1	50	72	1	0	40	1	Yayra Glover		3	4	Owner Share cropping	old	10	2	0			Cocoa	Banana	N/A	5	800	250		vii. Extension education vi. Parental training	0	0	0	0	0	1	1		4	4	4	4	4	4
	R298	Suhum Municipal	Nsuta Wawase	Male			Christian	JHS	Guan	1	15	54	1	0	23	2	Yayra Glover Limited,Abocfa		1	5	Family land	matured	8	1	5			Cocoa	Palm oil, Banana,plantain	N/A	0	585	800		vi. Parental training iii. Co-farmers vii. Extension education iv. Community groups (associations) ii. Personal observation	0	1	1	1	0	1	1		4	4	4	4	4	4
	R299	Suhum Municipal	Nsuta Wawase	Male			Christian	JHS	Guan	6	32	46	3	3	32	2	Yayra Glover, Abocfa		2	6	Share cropping	matured	11	1	4			Cocoa,	Chain saw operator	N/A	0	800	300		vi. Parental training vii. Extension education iii. Co-farmers	0	0	1	0	0	1	1		1	4	4	4	4	4
	R300	Suhum Municipal	Nsuta Wawase	Male			Christian	JHS	Guan	2	30	71	2	0	25	1	Yayra Glover		1	6	Family land	young	12	1	5			Cocoa	Banana		0	667	300		vii. Extension education vi. Parental training	0	0	0	0	0	1	1		1	4	4	4	1	4
	R301	Suhum Municipal	Nsuta Wawase	Male			Christian	JHS	Guan	2	25	54	2	0	22	1	Abocfa, Yayra Glover		2	2	Owner	matured	7	0	5			Cocoa	Farming	Yes	5	500	200		ii. Personal observation	0	1	0	0	0	0	0		4	4	4	4	5	5
	R302	Suhum Municipal	Nsuta Wawase	Male			Christian	SHS/TEC/VOC/OA LEVEL	Guan	3	28	66	2	1	25	1	Yayra Glover lmt		1	2	Owner	matured	5	1	6			Cocoa	SSNIT benefits	N/A	0	400	1200		vii. Extension education vi. Parental training	0	0	0	0	0	1	1		4	4	4	4	4	4
	R303	Suhum Municipal	Nsuta Wawase	Male			Christian	Tertiary	Guan	16	44	62	9	7	44	2	Yayra Glover, Abocfa		3	11	Owner Share cropping	very old	17	3	5			Cocoa	Banana, plantain	N/A	0	1333	600		vii. Extension education vi. Parental training iii. Co-farmers	0	0	1	0	0	1	1		4	4	4	4	4	4
	R304	Suhum Municipal	Nsuta Wawase	Male			Christian	SHS/TEC/VOC/OA LEVEL	Guan	5	30	39	2	3	20	1	Yayra Glover limited		1	3	Family land	old	7	2	5			Cocoa	Banana, palm oil	N/A	0	600	450		ii. Personal observation vi. Parental training vii. Extension education	0	1	0	0	0	1	1		4	4	4	4	5	4
	R305	Suhum Municipal	Nsuta Wawase	Male			Traditional	SHS/TEC/VOC/OA LEVEL	Guan	5	77	77	3	2	30	2	Yayra Glover, Abocfa		2	7	Share cropping	old	18	2	6			Cocoa	Banana	N/A	0	1333	300		ii. Personal observation vi. Parental training vii. Extension education	0	1	0	0	0	1	1		4	4	4	4	4	4
	R306	Suhum Municipal	Kuano	Male			Christian	Primary	Akyem	2	32	45	1	1	30	1	Cocoa life		2	10	Share cropping	matured	20	4				Cocoa	Banana,	N/A	0	1600	100		iii. Co-farmers vii. Extension education ii. Personal observation	0	1	1	0	0	0	1		1	4	4	4	4	4
	R307	Suhum Municipal	kuano	Male			Christian	JHS	guan	14	36	58	8	6	28	1	cocoa life		3	5	Share cropping Owner	matured	12	5	2			cocoa farming	n/a	0	0	450			vii. Extension education iii. Co-farmers	0	0	1	0	0	0	1		3	3	3	3	3	3
	R308	Suhum Municipal	Kuano	Male			Christian	Tertiary	Akan	4	10	21	3	2	7	1	Agroecom Ghana		2	5	Share cropping	young	13	5	1			Cocoa Farming	Casava Plantain farming	No	4	1020	12240		v. Religious groups (church, mosques, etc) iv. Community groups (associations) vii. Extension education	0	0	0	1	1	0	1		4	1	4	4		1
	R309	Suhum Municipal	Nsuta Wawase	Male			Christian	SHS/TEC/VOC/OA LEVEL	Guan	4	50	65	4	0	41	2	Yayra Glover, Abocfa		1	5	Family land	old	15	2	5			Cocoa	Banana	N/A	0	1133	250		vii. Extension education vi. Parental training	0	0	0	0	0	1	1		4	4	4	4	4	4
	R310	Suhum Municipal	Kuano	Male			Muslim	JHS	Gurma	6	20	43	6	0	20	1	Nyonkopa		1	2	Owner	matured	5	10	0			Cocoa	Animal rearing	0	0	10000	833		v. Religious groups (church, mosques, etc) iv. Community groups (associations) vii. Extension education iii. Co-farmers	0	0	1	1	1	0	1		4	5	5	5	4	4
	R311	Suhum Municipal	Nsuta Wawase	Female			Christian	No formal education	Guan	1	38	59	1	0	11	1	Yayra Glover		2	4	Share cropping	young	8	1	2			Cocoa	Banana, plantain,	N/A	0	600	400		ii. Personal observation vi. Parental training	0	1	0	0	0	1	0		1	4	4	4	4	4
	R312	Suhum Municipal	Kuano	Male			Christian	Primary	Fante	3	15	26	3	0	10	1	Cargill		3	6	Family land Owner	matured	15	8	0			Cocoa	Food crop sales	0	3	5400	450		ii. Personal observation iii. Co-farmers iv. Community groups (associations)	0	1	1	1	0	0	0		4	4	5	4	4	4
	R313	Suhum Municipal	Nsuta Wawase	Male			Christian	Primary	Guan	5	81	81	3	2	70	1	Yayra Glover		1	3	Owner	old	16	2	4			Cocoa	Banana	N/A	0	1200	250		ii. Personal observation vii. Extension education vi. Parental training	0	1	0	0	0	1	1		1	4	4	4	4	4
	R314	Suhum Municipal	Kuano	Male			Others	JHS	Akan	6	25	30	3	3	20	1	Agroecom		1	3	Share cropping	matured	19	7	0			Cocoa	Food crop sales	0	2	4200	350		iv. Community groups (associations) iii. Co-farmers	0	0	1	1	0	0	0		1	3	3	1	3	3
	R315	Suhum Municipal	Nsuta Wawase	Male			Christian	No formal education	Guan	3	40	55	2	1	25	2	Yayra Glover, Abocfa		3	40	Family land	matured	30	5	5			Cocoa	Banana,	N/A	0	2334	300		vi. Parental training vii. Extension education ii. Personal observation	0	1	0	0	0	1	1		1	4	4	4	4	4
	R316	Suhum Municipal	Kuano	Female			Christian	SHS/TEC/VOC/OA LEVEL	Akan	1	27	27	1	0	7	1	Olam		1	3	Owner	young	8	9				Cocoa	Animal rearing and Food crops sales	0	2	7700	641		i. Social media iii. Co-farmers iv. Community groups (associations)	1	0	1	1	0	0	0		4	5	4	5	5	4
	R317	Suhum Municipal	Kuano	Female			Muslim	No formal education	Gurunsi	11	32	48	5	6	24	1	Nyonko Pa		2	3	Family land Owner	matured	6	4	0			Cocoa	Food crops sales	0	4	6600	550		iii. Co-farmers iv. Community groups (associations) ii. Personal observation	0	1	1	1	0	0	0		3	5	4	5	3	5
	R318	Suhum Municipal	Kuano	Male			Christian	No formal education	Ewe	12	45	70	8	4	30	2	Cargill and Agroecom		4	8	Family land Share cropping Owner	matured	11	9	2			Cocoa	Food crop sales	0	4	8400	700		i. Social media v. Religious groups (church, mosques, etc) iii. Co-farmers iv. Community groups (associations)	1	0	1	1	1	0	0		3	5	4	4	4	5
	R319	Suhum Municipal	Nsuta Wawase	Male			Christian	SHS/TEC/VOC/OA LEVEL	Guan	5	44	44	3	2	25	2	Yayra Glover, Abocfa		1	4	Share cropping	matured	20	2	3			Cocoa	Banana	N/A	0	1467	400		vi. Parental training vii. Extension education v. Religious groups (church, mosques, etc)	0	0	0	0	1	1	1		1	4	4	4	4	4
	R320	Suhum Municipal	Kuano	Male			Christian	SHS/TEC/VOC/OA LEVEL	Akan	11	40	49	4	7	30	1	Cargill		3	12	Share cropping Family land Owner	matured	10	8	0			Cocoa	Animal rearing	645	4	5580	465		iv. Community groups (associations) ii. Personal observation vii. Extension education iii. Co-farmers	0	1	1	1	0	0	1		5	4	4	5	5	4
	R321	Suhum Municipal	Kuano	Male			Christian	No formal education	Fante	4	40	59	2	2	30	1	PBC and Agroecom		4	10	Owner Family land Share cropping	matured	15	10	0			Cocoa	Animal rearing and Food crops Sales	456	3	8230	685		iv. Community groups (associations) iii. Co-farmers	0	0	1	1	0	0	0		5	4	4	4	4	4
	R322	Suhum Municipal	Kuano	Male			Christian	No formal education	Ewe	4	32	42	1	1	16	1	Cargill		1	7	Owner	matured	9	10	0			Cocoa	Animal rearing and Food crops sales	0	0	450	5400		iii. Co-farmers iv. Community groups (associations)	0	0	1	1	0	0	0		5	4	4	5	4	4
	R323	Suhum Municipal	Nsuta Wawase	Male			Christian	No formal education	Guan	5	50	59	3	2	40	2	Yayra Glover, Abocfa		3	5	Family land Share cropping	matured	12	2	5			Cocoa	Banana	N/A	0	933	500		vi. Parental training vii. Extension education	0	0	0	0	0	1	1		1	4	4	4	4	4
	R324	Suhum Municipal	Nsuta Wawase	Male			Christian	JHS	Guan	2	45	58	2	0	30	1	Yayra Glover		1	3	Share cropping	old	8	1	5			Cocoa	Banana	N/A	0	600	180		vii. Extension education vi. Parental training	0	0	0	0	0	1	1		1	4	4	4	4	4
	R325	Suhum Municipal	Nsuta Wawase	Female			Christian	JHS	Guan	3	25	62	3	1	20	1	Yayra Glover		3	2	Share cropping	old	9	1	6			Cocoa	Banana	N/A	0	667	300		vii. Extension education vi. Parental training	0	0	0	0	0	1	1		4	4	4	4	4	4
	R326	Suhum Municipal	Nsuta Wawase	Male			Christian	Primary	Guan	12	38	72	5	7	38	1	Yayra Glover		3	5	Share cropping	matured	25	3	6			Cocoa	Banana,	N/A	0	1867	400		vii. Extension education vi. Parental training iii. Co-farmers	0	0	1	0	0	1	1		4	4	4	4	4	4
	R327	Suhum Municipal	Kuano	Male			Others	SHS/TEC/VOC/OA LEVEL	Akan	8	40	56	3	5	40	1	Cargill		3	7	Share cropping Owner	matured	13	7	0			Cocoa	Food Crop Sales and Animal Rearing	500	5	6200	516		iii. Co-farmers vii. Extension education ii. Personal observation iv. Community groups (associations)	0	1	1	1	0	0	1		4	5	4	5	4	5
	R328	Suhum Municipal	Kuano	Male			Christian	Primary	Akan	13	23	54	5	8	20	1	Olam		4	10	Family land Owner Share cropping	matured	12	5	15			Cocoa	Animal rearing	0	2	2000	1000		iii. Co-farmers iv. Community groups (associations) vii. Extension education ii. Personal observation	0	1	1	1	0	0	1		5	4	4	4	4	5
	R329	Suhum Municipal	Kuano	Male			Christian	No formal education	Akan	5	41	60	2	3	35	3	PBC, Cargill and Olam		1	3	Family land Owner Share cropping	matured	9	8	0			Sale of food crops	Cocoa and Animal rearing	0	2	6500	541		iii. Co-farmers ii. Personal observation iv. Community groups (associations)	0	1	1	1	0	0	0		1	1	1	1	1	1
	R330	Suhum Municipal	Nsuta Wawase	Female			Christian	No formal education	Guan	8	50	62	3	5	30	1	Yayra Glover		1	2	Share cropping	matured	6	1	5			Cocoa	Banana	N/A	0	467	250		vii. Extension education vi. Parental training	0	0	0	0	0	1	1		1	4	4	4	4	4
	R331	Suhum Municipal	Kuano	Male			Christian	Primary	Akan	5	35	56	3	2	23	1	Armajaro		2	5	Owner Share cropping	matured	11	12	1			Cocoa	Sale of food crop and Animal rearing	354	3	5052	421		v. Religious groups (church, mosques, etc) ii. Personal observation iii. Co-farmers	0	1	1	0	1	0	0		5	4	4	5	4	5
	R332	Suhum Municipal	Nsuta Wawase	Female			Christian	No formal education	Guan	5	25	62	4	1	22	1	Yayra Glover		1	4	Family land	old	10	1	3			Cocoa	Banana	N/A	0	733	400		vii. Extension education vi. Parental training iii. Co-farmers	0	0	1	0	0	1	1		1	4	4	4	4	4
	R333	Suhum Municipal	Kuano	Male			Christian	Primary	Akan	1	60	68	1	0	50	1	Cocoa Akuapa		1	5	Owner Share cropping	old	9	6	1			Cocoa	Animal rearing	0	3	5232	436		v. Religious groups (church, mosques, etc) iv. Community groups (associations) iii. Co-farmers	0	0	1	1	1	0	0		1	1	1	1	1	1
	R334	Suhum Municipal	Kuano	Female			Christian	No formal education	Akan	6	60	60	3	3	45	1	Cocoa Akuapa		1	6	Owner	old	9	7	1			Cocoa	Sales of food crops and animal	566	3	566	6792		iii. Co-farmers iv. Community groups (associations) v. Religious groups (church, mosques, etc)	0	0	1	1	1	0	0		1	1	1	1	1	1
	R335	Suhum Municipal	Kuano	Male			Traditional	No formal education	Akan	6	35	45	3	3	26	1	Cargill		3	10	Owner Share cropping	matured	6	8	0			Cocoa	Sales of food crops	0	2	336	4428		iv. Community groups (associations) iii. Co-farmers	0	0	1	1	0	0	0		4	5	4	5	4	5
	R336	Suhum Municipal	Kuano	Male			Christian	No formal education	Akan	4	50	59	2	2	45	1	Cargill		3	10	Family land Share cropping	matured	5	8	0			Cocoa	Animal rearing	476	3	5988	499		iv. Community groups (associations) ii. Personal observation iii. Co-farmers	0	1	1	1	0	0	0		1	1	1	1	1	1
	R337	Suhum Municipal	Kuano	Male			Christian	No formal education	Akan	5	40	44	3	2	20	1	Armajaro		1	5	Owner Share cropping	matured	5	5	0			Cocoa	Sales of food crops	0	0	406	4872		iii. Co-farmers iv. Community groups (associations)	0	0	1	1	0	0	0		1	4	1	4	1	4
	R338	Suhum Municipal	Kuano	Male			Traditional	Primary	Akan	8	23	48	3	5	20	1	Cocoa Akuapa		3	9	Owner Family land Share cropping	young	11	9	0			Animal rearing and Sales of food crops	Cocoa	0	0	350	4200		v. Religious groups (church, mosques, etc) ii. Personal observation iv. Community groups (associations)	0	1	0	1	1	0	0		1	1	1	1	1	1
	R339	Suhum Municipal	Kuano	Female			Christian	No formal education	Ewe	5	45	52	2	3	23	1	Cargill		1	5	Share cropping Family land	matured	5	9	0			Cocoa	Sales of food crops	0	0	359	4308		i. Social media iv. Community groups (associations) iii. Co-farmers	1	0	1	1	0	0	0		1	4	1	4	1	4
	R340	Suhum Municipal	Kuano	Female			Others	No formal education	Gurma	5	55	55	2	3	30	1	PBC		1	5	Family land Owner	matured	13	7	0			Petty Trading and Sales of food crops	Cocoa	0	0	258	450		iii. Co-farmers ii. Personal observation v. Religious groups (church, mosques, etc)	0	1	1	0	1	0	0		5	5	5	5	5	5
	R341	Suhum Municipal	Kuano	Female			Christian	No formal education	Fante	6	40	44	5	1	6	2	PBC and Cargill		2	5	Owner	young	11	8	0			Cocoa	Sales of food crops	0	0	345	450		ii. Personal observation iv. Community groups (associations) iii. Co-farmers	0	1	1	1	0	0	0		1	1	1	1	1	1
	R342	Suhum Municipal	Kuano	Male			Christian	No formal education	Krobo	6	50	75	4	2	50	1	Cocoa - life		1	5	Share cropping	matured	18	3	4			Cocoa	Banana - plantain	N/A	0	1400	500		ii. Personal observation vii. Extension education vi. Parental training	0	1	0	0	0	1	1		4	4	4	4	4	4
	R343	Suhum Municipal	Kuano	Male			Muslim	JHS	Muslim	6	15	33	2	4	14	1	Cocoa life		1	3	Share cropping	matured	17	2	4			Cocoa	Banana	N/A	0	1267	300		iii. Co-farmers vii. Extension education	0	0	1	0	0	0	1		4	4	4	4	4	4
	R344	Suhum Municipal	Kuano	Male			Muslim	JHS	Muslim	6	15	33	2	4	14	1	Cocoa life		1	3	Share cropping	matured	17	2	4			Cocoa	Banana	N/A	0	1267	300		iii. Co-farmers vii. Extension education	0	0	1	0	0	0	1		4	4	4	4	4	4
	R345	Suhum Municipal	Kuano	Male			Muslim	JHS	Muslim	11	50	62	4	7	35	1	Cocoa life		1	6	Share cropping	matured	24	3	5			Cocoa	Banana 🍌, plantain	N/A	0	1800	400		vi. Parental training vii. Extension education iii. Co-farmers ii. Personal observation	0	1	1	0	0	1	1		4	4	4	4	4	4
	R346	Suhum Municipal	Kuano	Male			Christian	JHS	Guan	7	40	67	3	4	40	1	Cocoa life		1	5	Share cropping	matured	18	1	4			Cocoa	Banana	N/A	0	1267	200		ii. Personal observation vii. Extension education vi. Parental training	0	1	0	0	0	1	1		4	4	4	4	4	4
	R347	Suhum Municipal	Kuano	Male			Christian	JHS	Ga	4	50	50	2	2	25	1	Cocoa life		1	2	Share cropping	matured	7	1	4			Cocoa	Banana 🍌	N/A	0	533	120		vii. Extension education vi. Parental training	0	0	0	0	0	1	1		4	4	4	4	4	4
	R348	Suhum Municipal	Kuano	Female			Christian	JHS	Guan	4	38	53	2	2	30	1	Cocoa life		1	3	Share cropping	old	11	1	4			Cocoa	Banana	N/A	0	800	250		ii. Personal observation vi. Parental training vii. Extension education	0	1	0	0	0	1	1		4	4	4	4	4	4
	R349	Suhum Municipal	Kuano	Male			Christian	JHS	Krobo	3	15	31	2	1	20	1	Cocoa life		1	4	Share cropping	matured	12	2	5			Cocoa	Plantain, banana	N/A	0	933	500		ii. Personal observation vii. Extension education vi. Parental training	0	1	0	0	0	1	1		4	4	4	4	4	4
	R350	Suhum Municipal	Kuano	Female			Christian	JHS	Guan	3	38	54	1	2	25	1	Cocoa life		1	2	Share cropping	matured	8	1				Cocoa	Banana	N/A	0	600	250		vii. Extension education vi. Parental training	0	0	0	0	0	1	1		4	4	4	4	4	4
	R351	Suhum Municipal	Kuano	Male			Christian	JHS	Akyem	8	25	45	3	5	20	1	Cocoa life		1	33	Owner	matured	80	15	5			Cocoa	Plantain, pear	N/A	0	6333	500		ii. Personal observation vi. Parental training vii. Extension education	0	1	0	0	0	1	1		4	4	4	4	4	4
	R352	Suhum Municipal	Kuano	Male			Christian	JHS	Ewe	7	35	53	3	4	35	1	Cocoa life		1	10	Share cropping	matured	21	2	5			Cocoa	Banana, plantain	N/A	0	1533	280		vii. Extension education ii. Personal observation vi. Parental training	0	1	0	0	0	1	1		4	4	4	4	4	4
	R353	Suhum Municipal	Kuano	Male			Christian	JHS	Krobo	4	48	48	3	4	30	1	Cocoa life		1	7	Share cropping	matured	20	2	5			Cocoa	Banana 🍌	N/A	0	1467	40		vi. Parental training vii. Extension education	0	0	0	0	0	1	1		4	4	4	4	4	4
	R354	Suhum Municipal	Kuano	Male			Christian	Tertiary	Ewe	8	33	33	3	5	20	1	Cocoa life		1	26	Share cropping	old	31	3	4			Cocoa	Plantain, banana	N/A	0	2267	450		vii. Extension education vi. Parental training	0	0	0	0	0	1	1		4	4	4	4	4	4
	R355	Suhum Municipal	Kuano	Male			Christian	JHS	Guan	1	65	65	1	0	40	1	Cocoa life		1	2	Owner	old	8	2	4			Cocoa	Plantain	N/A	0	667	200		vii. Extension education vi. Parental training	0	0	0	0	0	1	1		4	4	4	4	4	4
	R356	Suhum Municipal	Kuano	Male			Christian	JHS	Akyem	4	30	42	2	2	20	1	Cocoa life		1	3	Share cropping	matured	12	2	4			Cocoa	Banana 🍌	N/A	0	933	200		vi. Parental training vii. Extension education ii. Personal observation	0	1	0	0	0	1	1		4	4	4	4	4	4
	R357	Suhum Municipal	Kuano	Male			Muslim	SHS/TEC/VOC/OA LEVEL	Northner	10	50	75	3	7	50	0	Cocoa life		1	6	Share cropping	very old	22	2	0			Cocoa	Plantain, banana 🍌,	N/A	0	1600	400		ii. Personal observation vi. Parental training vii. Extension education	0	1	0	0	0	1	1		4	4	4	4	4	4
	R358	Suhum Municipal	Nsuta wawase	Male			Christian	Primary	Guan	2	35	67	2	0	30	1	Yayra Glover Lmt		1	6	Family land	young	15	2	5			Cocoa	Banana	N/A	0	1133	250		vii. Extension education vi. Parental training ii. Personal observation	0	1	0	0	0	1	1		4	4	4	4	4	4
	R359	Suhum Municipal	Nsuta wawase	Female			Christian	JHS	Guan	3	35	64	2	1	20	1	Yayra Glover		2	4	Owner Share cropping	matured	12	2	5			Cocoa	Banana, plantain	N/A	0	933	280		vi. Parental training vii. Extension education ii. Personal observation	0	1	0	0	0	1	1		4	4	4	4	4	4
	R360	Suhum Municipal	Nsuta wawase	Male			Christian	JHS	Guan	2	62	65	2	1	20	1	Yayra Glover limited		2	8	Share cropping Family land	matured	25	3	5			Cocoa	Banana	N/A	0	1867	500		vii. Extension education ii. Personal observation vi. Parental training	0	1	0	0	0	1	1		4	4	4	4	4	4
	R361	Suhum Municipal	Nsuta wawase	Male			Christian	JHS	Ewe	3	30	45	2	1	25	1	Yayra Glover		1	2	Share cropping	matured	12	2	4			Cocoa	Banana	N/A	0	933	250		ii. Personal observation vi. Parental training vii. Extension education	0	1	0	0	0	1	1		4	4	4	4	4	4
	R362	Suhum Municipal	Nsuta wawase	Female			Christian	JHS	Guan	5	48	58	4	1	35	1	Yayra Glover		1	6	Family land	matured	15	2	4			Cocoa	Banana, trading	N/A	0	1133	1100		vii. Extension education iii. Co-farmers vi. Parental training	0	0	1	0	0	1	1		4	4	4	4	4	4
	R363	Suhum Municipal	Nsuta wawase	Female			Christian	Primary	Guan	3	56	56	2	1	35	1	Yayra Glover		2	2	Share cropping	matured	8	2	3			Cocoa	Banana	N/A	0	667	250		ii. Personal observation vi. Parental training	0	1	0	0	0	1	0		4	4	4	4	4	4
[truncated: 50 more columns]
